# Supplementary material for: RNA-Seq Reveals Spliceosome and Proteasome Genes as Most Consistent Transcripts in Human Cancer Cells
Source: PLoS One. 2013 Sep 17;8(9):e72884. doi: 10.1371/journal.pone.0072884 (PMC3775772; doi:10.1371/journal.pone.0072884)
Supplement: Table S1 — The RNA-seq data sets analyzed in this study. Leucégène, RNA-seq data generated in collaboration between the Leukemia Cell Bank of Quebec and The Genomic Core Facility at Institute for Research in Immunology and Cancer (IRIC); TCGA, The Cancer Genome Atlas Data Portal (http://cancergenome.nih.gov/). (XLSX) [file pone.0072884.s001.xlsx]

## Sheet: Sheet1
	Table S1.	RNA-seq data sets analysed in this study
	RNA-seq Data Sets Analysed
	Tissue	Data Set	n
	AML, ALL tumour	Leucégène	55 *
	Normal Cord Blood (CD34+)	Leucégène	17 †
	Acute Myeloid Leukemia	TCGA_LAML_tumor	179
	Breast Normal	TCGA_BRCA_normal	102
	Breast Cancer	TCGA_BRCA_tumor	756
	Colon Adenocarcinoma	TCGA_COAD_tumor	192
	Kidney Normal	TCGA_KIRC_normal	68
	Clear Cell Kidney Cancer	TCGA_KIRC_tumor	470
	Lung Normal	TCGA_LUAD_normal	37
	Lung Adenocarcinoma	TCGA_LUAD_tumor	129
		Combined TCGA	1933
	* n=43 AML; n=12 ALL
	† n=5 CD34+; n=12 CD34+CD45RA-
	RNA-seq for Leucégène data was performed by IlluminaHiSeq2000
	RNA-seq for TCGA data was performed by IlluminaHiSeq2000 or IlluminaGA
