# Supplementary material for: RNA-Seq Reveals Spliceosome and Proteasome Genes as Most Consistent Transcripts in Human Cancer Cells
Source: PLoS One. 2013 Sep 17;8(9):e72884. doi: 10.1371/journal.pone.0072884 (PMC3775772; doi:10.1371/journal.pone.0072884)
Supplement: Table S2 — Candidate control genes identified in the Leucégène data sets. Only genes for which the abundance of transcript levels exceeded 100 RPKM (Reads Per Kilobase of transcript per Million mapped reads) were included. (XLSX) [file pone.0072884.s002.xlsx]

## Sheet: Sheet1
	Table S2.
	Full list of candidate control genes, <100 RPKM, Leucégène data
	rank	gene	mean	CV (%)	MFC
	1	MORF4L1	85.5359	16.4385	3.03748
	2	PSMD7	52.4358	18.2189	2.31352
	3	PSMD6	45.8098	18.3859	2.15992
	4	PSMA1	53.7092	18.8017	2.60893
	5	SEC31A	35.9733	18.8367	2.52132
	6	SRPR	50.7391	18.9495	2.57736
	7	VCP	78.7791	18.9935	2.57532
	8	PSMF1	27.1101	19.2058	3.43901
	9	MRFAP1	90.257	19.3744	2.16453
	10	KHDRBS1	80.8984	19.4034	2.5129
	11	USP4	26.9583	19.4043	2.78189
	12	DLST	34.9429	19.5981	2.57725
	13	VPS4A	35.0638	19.766	2.7381
	14	SUPT6H	28.7934	19.8529	3.40321
	15	SF3B2	82.9088	19.8736	2.26067
	16	C1orf144	44.6767	19.905	3.77337
	17	NOL7	38.6047	19.9354	2.2589
	18	EIF4H	95.8022	19.9985	3.26764
	19	CASC3	28.6556	20.246	2.30814
	20	C6orf62	62.0622	20.273	2.33839
	21	NRD1	45.9314	20.3857	3.22486
	22	UBE2D3	94.3293	20.4403	3.65682
	23	XRN2	40.0211	20.56	3.95315
	24	ANAPC5	61.7654	20.5983	3.078
	25	RNF114	34.7262	20.6468	2.90692
	26	SNW1	34.5623	20.6608	2.49738
	27	IK	44.7153	21.0201	2.95823
	28	C20orf43	61.5327	21.1647	2.50225
	29	IDH3B	44.0933	21.2231	2.77784
	30	ATP6V1G1	53.2206	21.2362	3.1129
	31	CDV3	54.5436	21.2554	2.52443
	32	LSM14A	35.818	21.3367	2.80514
	33	CS	54.5037	21.4183	2.74278
	34	EIF3I	85.1021	21.4705	2.6712
	35	DAP3	34.7557	21.9558	3.04328
	36	PSMD2	58.4352	21.9824	3.20968
	37	CDC37	95.1935	22.0051	2.64483
	38	YME1L1	32.5507	22.0142	2.77622
	39	CAPRIN1	51.7802	22.05	2.79901
	40	SUMO1	35.1997	22.0621	3.46939
	41	RBM8A	46.1206	22.0794	2.95754
	42	ABI1	25.4479	22.1038	2.85746
	43	ZNF207	95.5451	22.1302	2.90787
	44	STX16	41.5363	22.1351	2.51274
	45	MLF2	55.7574	22.2038	2.66716
	46	EWSR1	96.7243	22.4537	3.15509
	47	FAM32A	41.4035	22.4743	3.63856
	48	ACIN1	46.672	22.5541	3.16871
	49	PSMB1	96.2138	22.5642	2.90997
	50	ZC3H11A	30.9868	22.5939	3.06003
	51	RBM22	31.9845	22.6151	3.60974
	52	HNRNPUL1	93.0839	22.621	2.84781
	53	ADD1	59.8323	22.6766	3.61605
	54	SEC22B	25.5452	22.8934	2.63949
	55	OCIAD1	33.5445	22.9782	2.67259
	56	RNF7	27.0695	23.0183	3.32716
	57	SERP1	60.9508	23.0213	3.7997
	58	U2AF1	89.5132	23.0763	3.78377
	59	HDAC3	26.3969	23.081	3.02447
	60	SF3A1	41.872	23.1767	3.52406
	61	MARS	40.553	23.2585	3.88577
	62	SRSF9	91.9198	23.4494	2.96243
	63	MRPL9	35.4483	23.4764	3.33413
	64	TMEM50A	40.5026	23.529	3.33763
	65	PAPOLA	43.1344	23.5712	3.266
	66	DOCK2	58.935	23.678	3.32527
	67	PTPRA	27.3889	23.8285	3.79026
	68	MAPRE1	78.87	23.8743	2.80841
	69	E2F4	37.5402	23.9229	3.04682
	70	DCAF8	26.8582	23.9428	3.55157
	71	GTF2F1	40.3694	24.0068	2.74381
	72	UBE2Z	27.6558	24.0467	3.30551
	73	ADAR	49.345	24.0703	3.43659
	74	RAB7A	78.4065	24.0703	3.42826
	75	TH1L	32.6801	24.1058	3.33378
	76	COPB1	34.365	24.1276	3.29552
	77	KARS	64.1351	24.176	3.08427
	78	UBE2I	56.1419	24.2378	4.07649
	79	SON	56.165	24.3193	3.82558
	80	UBQLN1	39.546	24.3818	4.82696
	81	GABARAPL2	41.1886	24.3849	4.58723
	82	ATXN2L	52.9445	24.4289	3.34181
	83	USP39	29.0267	24.4938	3.47662
	84	SUMO3	70.2176	24.4944	3.0501
	85	DNAJC7	33.713	24.4978	3.0572
	86	TCEB1	31.0218	24.5153	3.27483
	87	MTA2	45.0611	24.5322	2.48742
	88	MMADHC	46.7619	24.551	2.78397
	89	POLR2C	30.3268	24.5801	2.90669
	90	GORASP2	27.2544	24.6225	3.82544
	91	CMTM3	31.6257	24.6325	2.90928
	92	COPS5	25.7131	24.6942	4.00742
	93	PSME3	29.9119	24.718	4.58012
	94	AUP1	89.6795	24.7228	3.30405
	95	CMPK1	37.8622	24.7339	3.31071
	96	TRIP12	27.9713	24.7565	3.47862
	97	ACP1	38.8558	24.8829	3.34277
	98	HNRNPH3	68.1018	24.911	3.33824
	99	TMED2	71.216	24.9364	3.42358
