# Supplementary material for: RNA-Seq Reveals Spliceosome and Proteasome Genes as Most Consistent Transcripts in Human Cancer Cells
Source: PLoS One. 2013 Sep 17;8(9):e72884. doi: 10.1371/journal.pone.0072884 (PMC3775772; doi:10.1371/journal.pone.0072884)
Supplement: Table S3 — Variability of the selected candidate endogenous control genes in normal hematopoietic cells and in TCGA data sets. CV, coefficient of variation; MFC, maximum –fold change. (XLSX) [file pone.0072884.s003.xlsx]

## Sheet: Sheet1
	Table S3.			Variability of the selected candidate endogenous control genes in normal hematopoietic cells and in TCGA data sets
		Leucégène_CD34+ CB_normal			LAML_Tumor			BRCA_normal			BRCA_tumor			KIRC_Normal			KIRC_Tumor			LUAD_Normal			LUAD_Tumor			COAD_Tumor
	gene	mean	CV (%)	MFC	mean	CV (%)	MFC	mean	CV (%)	MFC	mean	CV (%)	MFC	mean	CV (%)	MFC	mean	CV (%)	MFC	mean	CV (%)	MFC	mean	CV (%)	MFC	mean	CV (%)	MFC
	HNRNPK	205.324	8.60564	1.31407	124.313	25.2604	8.60146	171.482	16.4988	2.85287	217.51	18.2879	3.48416	171.6	18.9364	2.52076	152.537	23.8526	5.02798	131.279	9.056	1.57633	154.53	22.743	3.5286	155.07	26.9841	5.75961
	PCBP2	193.126	10.6611	1.56385	122.922	23.8348	4.91877	185.645	16.7608	3.37455	179.025	27.0779	8.46599	223.129	13.4141	1.94621	200.661	28.0297	7.14872	145.586	9.30805	1.45499	173.613	37.026	7.06852	182.205	33.8742	9.76966
	GNB1	114.097	8.66341	1.34038	144.945	19.0033	3.01994	100.289	12.2798	6.08068	120.03	31.0321	8.23775	100.145	14.9978	2.00149	103.808	28.3275	6.41226	104.51	12.018	1.60258	110.902	33.0572	4.79879	94.4907	28.8807	5.88222
	EIF4H	111.15	9.83168	1.39358	57.0601	23.1504	3.68308	122.764	16.5967	2.35832	128.633	26.5898	7.81484	119.516	17.9966	2.42702	134.146	25.1987	6.96687	112.302	11.85	1.68526	118.002	34.9001	7.97801	116.084	22.1867	6.13475
	SRP14	127.777	10.2918	1.42844	109.514	21.6632	3.94602	145.004	18.846	2.53959	164.61	30.6047	7.123	178.177	25.0941	2.57248	142.059	23.2988	7.24005	137.63	21.8434	2.22495	142.306	33.7903	5.96406	105.731	29.0938	6.05621
	HNRNPL	144.645	10.7951	1.7049	52.0429	21.4914	3.53279	98.1448	15.5009	2.17675	137.975	20.8336	4.66192	99.6358	16.2576	2.13608	96.4353	16.3727	3.68509	92.9629	7.33291	1.35512	129.571	23.4831	4.34072	150.711	18.8362	3.65264
	SLC25A3	188.403	9.48835	1.39837	108.373	23.3993	3.59247	164.363	16.2968	2.80867	149.928	30.982	8.17898	213.262	14.0365	2.28034	145.037	41.571	16.0346	133.85	11.8719	1.69224	146.057	29.1983	6.01507	238.208	29.422	6.38458
	VPS4A	41.7494	8.55345	1.4591	35.1058	19.1686	4.20322	31.0598	19.6591	3.42269	28.0418	39.079	11.5962	36.6036	14.1998	2.27946	35.926	22.8578	13.5104	32.0145	11.025	1.66334	32.9585	26.4605	5.28747	36.0541	22.8101	6.38765
	PSMF1	27.4325	13.3219	1.70329	33.097	18.5753	2.99982	32.7071	11.6136	2.43676	40.9168	34.3498	13.4184	32.8708	13.1137	2.14542	38.6384	20.4022	6.6464	33.6382	10.4964	1.59791	36.6495	29.167	6.32964	46.0526	36.6594	6.67135
	ZNF207	85.1194	15.2019	1.7398	78.8667	20.0215	3.3996	43.9867	20.7452	3.22352	53.7014	23.5847	5.56304	33.4099	17.6895	2.21572	37.8629	19.3418	4.19236	35.2722	10.9938	1.75803	52.8834	24.3444	4.1093	53.9799	23.1042	7.03169
	PSMD6	47.8673	11.6214	1.62734	26.9512	22.8416	5.89233	32.479	13.963	1.86958	38.784	28.8492	6.45036	38.5521	14.7524	2.85746	22.5494	32.2587	6.89617	28.1196	15.3012	2.06595	30.7175	28.8051	5.23005	33.5588	31.3702	12.5335
	SRSF9	97.3039	7.13326	1.33306	63.9333	20.8485	4.41748	56.286	24.3711	10.3112	91.6881	30.9001	6.42162	67.6358	16.788	2.10996	63.7218	25.8942	7.54035	59.3397	11.2073	1.54745	95.1868	35.7768	5.08771	102.823	27.6861	4.98942
	PSMA1	47.1307	14.2115	1.68932	68.9402	21.482	3.0914	55.2808	15.0717	2.09647	72.6914	35.6916	10.6902	45.0987	15.6151	1.93175	56.1589	25.9228	7.02523	46.5618	17.7671	2.04129	73.8064	30.5931	4.72068	90.6089	37.5634	16.945
	SF3B2	55.715	7.44921	1.27172	50.9651	20.8118	3.69837	93.2299	20.2023	4.96549	117.344	35.2039	24.3795	87.3463	20.6152	2.46943	73.8083	22.4215	8.69777	89.905	16.1353	2.54011	106.524	29.8864	5.25369	83.6899	25.9882	5.40485
	UBE2I	49.998	9.59763	1.46441	33.3575	20.7364	3.51884	44.0045	17.5463	3.74529	70.9549	30.8475	8.54804	28.2426	21.0719	2.3923	41.7652	22.0151	6.48316	37.2192	9.10592	1.39186	60.2069	26.9223	3.76461	79.8924	27.6394	4.77787
	%CV < 25, MFC < 5
