# Supplementary material for: RNA-Seq Reveals Spliceosome and Proteasome Genes as Most Consistent Transcripts in Human Cancer Cells
Source: PLoS One. 2013 Sep 17;8(9):e72884. doi: 10.1371/journal.pone.0072884 (PMC3775772; doi:10.1371/journal.pone.0072884)
Supplement: Table S4 — Description of candidate endogenous control gene function. Known function(s) of genes were retrieved from www.uniprot.org. (XLSX) [file pone.0072884.s004.xlsx]

## Sheet: Full gene list_descriptions
		Table S4. Functional annotations of candidate endogenous control genes
Gene		Description
ABI1	9606.ENSP00000365312	abl-interactor 1; May act in negative regulation of cell growth and transformation by interacting with nonreceptor tyrosine kinases ABL1 and/or ABL2. May play a role in regulation of EGF-induced Erk pathway activation. Involved in cytoskeletal reorganization and EGFR signaling. Together with EPS8 participates in transduction of signals from Ras to Rac. In vitro, a trimeric complex of ABI1, EPS8 a…
ACIN1	9606.ENSP00000262710	apoptotic chromatin condensation inducer 1; Component of a splicing-dependent multiprotein exon junction complex (EJC) deposited at splice junction on mRNAs. The EJC is a dynamic structure consisting of a few core proteins and several more peripheral nuclear and cytoplasmic associated factors that join the complex only transiently either during EJC assembly or during subsequent mRNA metabolism. I…
ACP1	9606.ENSP00000272065	acid phosphatase 1, soluble; Acts on tyrosine phosphorylated proteins, low-MW aryl phosphates and natural and synthetic acyl phosphates. Isoform 3 does not possess phosphatase activity
ADAR	9606.ENSP00000357459	adenosine deaminase, RNA-specific; Converts multiple adenosines to inosines and creates I/U mismatched base pairs in double-helical RNA substrates without apparent sequence specificity. Has been found to modify more frequently adenosines in AU-rich regions, probably due to the relative ease of melting A/U base pairs as compared to G/C pairs. Functions to modify viral RNA genomes and may be respon…
ADD1	9606.ENSP00000264758	adducin 1 (alpha); Membrane-cytoskeleton-associated protein that promotes the assembly of the spectrin-actin network. Binds to calmodulin
ANAPC5	9606.ENSP00000261819	anaphase promoting complex subunit 5; Component of the anaphase promoting complex/cyclosome (APC/C), a cell cycle-regulated E3 ubiquitin ligase that controls progression through mitosis and the G1 phase of the cell cycle. The APC/C complex acts by mediating ubiquitination and subsequent degradation of target proteins: it mainly mediates the formation of 'Lys-11'-linked polyubiquitin chains and, t…
ARF1	9606.ENSP00000272102	ADP-ribosylation factor 1; GTP-binding protein that functions as an allosteric activator of the cholera toxin catalytic subunit, an ADP- ribosyltransferase. Involved in protein trafficking among different compartments. Modulates vesicle budding and uncoating within the Golgi complex. Deactivation induces the redistribution of the entire Golgi complex to the endoplasmic reticulum, suggesting a cru…
ATP5B	9606.ENSP00000262030	ATP synthase, H+ transporting, mitochondrial F1 complex, beta polypeptide; Mitochondrial membrane ATP synthase (F(1)F(0) ATP synthase or Complex V) produces ATP from ADP in the presence of a proton gradient across the membrane which is generated by electron transport complexes of the respiratory chain. F-type ATPases consist of two structural domains, F(1) - containing the extramembraneous cataly…
ATP6V1G1	9606.ENSP00000363162	ATPase, H+ transporting, lysosomal 13kDa, V1 subunit G1; Catalytic subunit of the peripheral V1 complex of vacuolar ATPase (V-ATPase). V-ATPase is responsible for acidifying a variety of intracellular compartments in eukaryotic cells
ATXN2L	9606.ENSP00000326966	ataxin 2-like
AUP1	9606.ENSP00000366748	ancient ubiquitous protein 1; May play a role in the translocation of terminally misfolded proteins from the endoplasmic reticulum lumen to the cytoplasm and their degradation by the proteasome
C1orf144	9606.ENSP00000383866	UPF0485 protein C1orf144 (Putative MAPK-activating protein PM18/PM20/PM22)
C20orf43	9606.ENSP00000023939	UPF0549 protein C20orf43
C6orf62	9606.ENSP00000367359	Uncharacterized protein C6orf62 (HBV X-transactivated gene 12 protein)
CAPRIN1	9606.ENSP00000340329	cell cycle associated protein 1; May regulate the transport and translation of mRNAs of proteins involved in synaptic plasticity in neurons and cell proliferation and migration in multiple cell types (By similarity)
CASC3	9606.ENSP00000264645	cancer susceptibility candidate 3; Component of a splicing-dependent multiprotein exon junction complex (EJC) deposited at splice junction on mRNAs. The EJC is a dynamic structure consisting of a few core proteins and several more peripheral nuclear and cytoplasmic associated factors that join the complex only transiently either during EJC assembly or during subsequent mRNA metabolism. Core compo…
CCNI	9606.ENSP00000237654	cyclin I
CDC37	9606.ENSP00000222005	microRNA 1181; Co-chaperone that binds to numerous kinases and promotes their interaction with the Hsp90 complex, resulting in stabilization and promotion of their activity
CDV3	9606.ENSP00000264993	CDV3 homolog (mouse)
CMPK1	9606.ENSP00000360939	cytidine monophosphate (UMP-CMP) kinase 1, cytosolic; Catalyzes specific phosphoryl transfer from ATP to UMP and CMP
CMTM3	9606.ENSP00000353199	CKLF-like MARVEL transmembrane domain containing 3
COPB1	9606.ENSP00000249923	coatomer protein complex, subunit beta 1; The coatomer is a cytosolic protein complex that binds to dilysine motifs and reversibly associates with Golgi non- clathrin-coated vesicles, which further mediate biosynthetic protein transport from the ER, via the Golgi up to the trans Golgi network. Coatomer complex is required for budding from Golgi membranes, and is essential for the retrograde Golgi…
COPS5	9606.ENSP00000350512	COP9 constitutive photomorphogenic homolog subunit 5 (Arabidopsis); Probable protease subunit of the COP9 signalosome complex (CSN), a complex involved in various cellular and developmental processes. The CSN complex is an essential regulator of the ubiquitin (Ubl) conjugation pathway by mediating the deneddylation of the cullin subunits of the SCF-type E3 ligase complexes, leading to decrease th…
CS	9606.ENSP00000342056	citrate synthase
CSDE1	9606.ENSP00000358546	cold shock domain containing E1, RNA-binding; RNA-binding protein. Required for internal initiation of translation of human rhinovirus RNA. May be involved in translationally coupled mRNA turnover. Implicated with other RNA- binding proteins in the cytoplasmic deadenylation/translational and decay interplay of the FOS mRNA mediated by the major coding- region determinant of instability (mCRD) dom…
DAP3	9606.ENSP00000341692	death associated protein 3; Involved in mediating interferon-gamma-induced cell death
DCAF8	9606.ENSP00000318227	DDB1 and CUL4 associated factor 8
DDX5	9606.ENSP00000225792	DEAD (Asp-Glu-Ala-Asp) box polypeptide 5; RNA-dependent ATPase activity. The rate of ATP hydrolysis is highly stimulated by single-stranded RNA. May be involved in pre-mRNA splicing
DOCK2	9606.ENSP00000256935	dedicator of cytokinesis 2; Involved in cytoskeletal rearrangements required for lymphocyte migration in response of chemokines. Activates RAC1 and RAC2 small GTPases, probably by functioning as a guanine nucleotide exchange factor (GEF), which exchanges bound GDP for free GTP. May also participate in IL2 transcriptional activation via the activation of RAC2
DLST	9606.ENSP00000335304	dihydrolipoamide S-succinyltransferase (E2 component of 2-oxo-glutarate complex); The 2-oxoglutarate dehydrogenase complex catalyzes the overall conversion of 2-oxoglutarate to succinyl-CoA and CO(2). It contains multiple copies of 3 enzymatic components: 2-oxoglutarate dehydrogenase (E1), dihydrolipoamide succinyltransferase (E2) and lipoamide dehydrogenase (E3)
DNAJC7	9606.ENSP00000406463	DnaJ (Hsp40) homolog, subfamily C, member 7
E2F4	9606.ENSP00000368686	E2F transcription factor 4, p107/p130-binding; Transcription activator that binds DNA cooperatively with DP proteins through the E2 recognition site, 5'-TTTC[CG]CGC- 3' found in the promoter region of a number of genes whose products are involved in cell cycle regulation or in DNA replication. The DRTF1/E2F complex functions in the control of cell-cycle progression from G1 to S phase. E2F-4 binds…
EIF3I	9606.ENSP00000362688	eukaryotic translation initiation factor 3, subunit I; Component of the eukaryotic translation initiation factor 3 (eIF-3) complex, which is required for several steps in the initiation of protein synthesis. The eIF-3 complex associates with the 40S ribosome and facilitates the recruitment of eIF-1, eIF-1A, eIF-2:GTP:methionyl-tRNAi and eIF-5 to form the 43S preinitiation complex (43S PIC). The e…
EIF4H	9606.ENSP00000265753	eukaryotic translation initiation factor 4H; Stimulates the RNA helicase activity of EIF4A in the translation initiation complex. Binds weakly mRNA
EWSR1	9606.ENSP00000381031	Ewing sarcoma breakpoint region 1; Might normally function as a repressor. EWS-fusion- proteins (EFPS) may play a role in the tumorigenic process. They may disturb gene expression by mimicking, or interfering with the normal function of CTD-POLII within the transcription initiation complex. They may also contribute to an aberrant activation of the fusion protein target genes
FAM32A	9606.ENSP00000263384	family with sequence similarity 32, member A
GABARAPL2	9606.ENSP00000037243	GABA(A) receptor-associated protein-like 2; Involved in intra-Golgi traffic. Modulates intra-Golgi transport through coupling between NSF activity and SNAREs activation. It first stimulates the ATPase activity of NSF which in turn stimulates the association with GOSR1 (By similarity)
GNB1	9606.ENSP00000367872	guanine nucleotide binding protein (G protein), beta polypeptide 1; Guanine nucleotide-binding proteins (G proteins) are involved as a modulator or transducer in various transmembrane signaling systems. The beta and gamma chains are required for the GTPase activity, for replacement of GDP by GTP, and for G protein- effector interaction
GORASP2	9606.ENSP00000234160	golgi reassembly stacking protein 2, 55kDa; May be involved in assembly and membrane stacking of the Golgi cisternae, and in the process by which Golgi stacks reform after mitotic breakdown. May regulate the intracellular transport and presentation of a defined set of transmembrane proteins, such as transmembrane TGFA
GTF2F1	9606.ENSP00000377969	general transcription factor IIF, polypeptide 1, 74kDa; TFIIF is a general transcription initiation factor that binds to RNA polymerase II and helps to recruit it to the initiation complex in collaboration with TFIIB. It promotes transcription elongation
HDAC3	9606.ENSP00000302967	histone deacetylase 3; Responsible for the deacetylation of lysine residues on the N-terminal part of the core histones (H2A, H2B, H3 and H4). Histone deacetylation gives a tag for epigenetic repression and plays an important role in transcriptional regulation, cell cycle progression and developmental events. Histone deacetylases act via the formation of large multiprotein complexes. Probably par…
HNRNPA2B1	9606.ENSP00000346694	heterogeneous nuclear ribonucleoprotein A2/B1; Involved with pre-mRNA processing. Forms complexes (ribonucleosomes) with at least 20 other different hnRNP and heterogeneous nuclear RNA in the nucleous
HNRNPC	9606.ENSP00000319690	heterogeneous nuclear ribonucleoprotein C (C1/C2); Binds pre-mRNA and nucleates the assembly of 40S hnRNP particles. Single HNRNPC tetramers bind 230-240 nucleotides. Trimers of HNRNPC tetramers bind 700 nucleotides. May play a role in the early steps of spliceosome assembly and pre-mRNA splicing. Interacts with poly-U tracts in the 3'-UTR or 5'-UTR of mRNA and modulates the stability and the lev…
HNRNPD	9606.ENSP00000313199	heterogeneous nuclear ribonucleoprotein D (AU-rich element RNA binding protein 1, 37kDa); Binds with high affinity to RNA molecules that contain AU-rich elements (AREs) found within the 3'-UTR of many proto- oncogenes and cytokine mRNAs. Also binds to double- and single- stranded DNA sequences in a specific manner and functions a transcription factor. Each of the RNA-binding domains specifically …
HNRNPH3	9606.ENSP00000265866	heterogeneous nuclear ribonucleoprotein H3 (2H9); Involved in the splicing process and participates in early heat shock-induced splicing arrest. Due to their great structural variations the different isoforms may possess different functions in the splicing reaction
HNRNPK	9606.ENSP00000365439	microRNA 7-1; One of the major pre-mRNA-binding proteins. Binds tenaciously to poly(C) sequences. Likely to play a role in the nuclear metabolism of hnRNAs, particularly for pre-mRNAs that contain cytidine-rich sequences. Can also bind poly(C) single- stranded DNA
HNRNPL	9606.ENSP00000221419	heterogeneous nuclear ribonucleoprotein L; This protein is a component of the heterogeneous nuclear ribonucleoprotein (hnRNP) complexes which provide the substrate for the processing events that pre-mRNAs undergo before becoming functional, translatable mRNAs in the cytoplasm. L is associated with most nascent transcripts including those of the landmark giant loops of amphibian lampbrush chromoso…
HNRNPU	9606.ENSP00000283179	heterogeneous nuclear ribonucleoprotein U (scaffold attachment factor A); Component of the CRD-mediated complex that promotes MYC mRNA stabilization. Binds to pre-mRNA. Has high affinity for scaffold-attached region (SAR) DNA. Bind to double- and single- stranded DNA and RNA
HNRNPUL1	9606.ENSP00000375863	heterogeneous nuclear ribonucleoprotein U-like 1; Acts as a basic transcriptional regulator. Represses basic transcription driven by several virus and cellular promoters. When associated with BRD7, activates transcription of glucocorticoid-responsive promoter in the absence of ligand- stimulation. Plays also a role in mRNA processing and transport. Binds avidly to poly(G) and poly(C) RNA homopoly…
IDH3B	9606.ENSP00000370223	isocitrate dehydrogenase 3 (NAD+) beta
IK	9606.ENSP00000396301	Protein Red (Protein RER)(IK factor)(Cytokine IK); Not known. May bind to chromatin
KARS	9606.ENSP00000325448	lysyl-tRNA synthetase; Catalyzes the specific attachment of an amino acid to its cognate tRNA in a 2 step reaction: the amino acid (AA) is first activated by ATP to form AA-AMP and then transferred to the acceptor end of the tRNA. When secreted, acts as a signaling molecule that induces immune response through the activation of monocyte/macrophages. Catalyzes the synthesis of diadenosine oligopho…
KHDRBS1	9606.ENSP00000313829	KH domain containing, RNA binding, signal transduction associated 1; Recruited and tyrosine phosphorylated by several receptor systems, for example the T-cell, leptin and insulin receptors. Once phosphorylated, functions as an adapter protein in signal transduction cascades by binding to SH2 and SH3 domain- containing proteins. Role in G2-M progression in the cell cycle. Represses CBP-dependent t…
LSM14A	9606.ENSP00000314768	LSM14A, SCD6 homolog A (S. cerevisiae)
MAPRE1	9606.ENSP00000364721	microtubule-associated protein, RP/EB family, member 1; May be involved in microtubule polymerization, and spindle function by stabilizing microtubules and anchoring them at centrosomes. May play a role in cell migration
MARS	9606.ENSP00000262027	methionyl-tRNA synthetase
MLF2	9606.ENSP00000203630	myeloid leukemia factor 2
MMADHC	9606.ENSP00000301920	methylmalonic aciduria (cobalamin deficiency) cblD type, with homocystinuria; Involved in cobalamin metabolism
MORF4	9606.ENSP00000331310	mortality factor 4; Component of the NuA4 histone acetyltransferase (HAT) complex which is involved in transcriptional activation of select genes principally by acetylation of nucleosomal histones H4 and H2A. This modification may both alter nucleosome - DNA interactions and promote interaction of the modified histones with other proteins which positively regulate transcription. This complex may …
MRFAP1	9606.ENSP00000318352	Mof4 family associated protein 1
MRPL9	9606.ENSP00000357823	mitochondrial ribosomal protein L9
MTA2	9606.ENSP00000278823	metastasis associated 1 family, member 2; May be involved in the regulation of gene expression as repressor and activator. The repression might be related to covalent modification of histone proteins
MYL12B	9606.ENSP00000237500	myosin, light chain 12B, regulatory; Myosin regulatory subunit that plays an important role in regulation of both smooth muscle and nonmuscle cell contractile activity via its phosphorylation. Phosphorylation triggers actin polymerization in vascular smooth muscle. Implicated in cytokinesis, receptor capping, and cell locomotion (By similarity)
NOL7	9606.ENSP00000405674	nucleolar protein 7, 27kDa
NRD1	9606.ENSP00000346890	nardilysin (N-arginine dibasic convertase); Cleaves peptide substrates on the N-terminus of arginine residues in dibasic pairs
OCIAD1	9606.ENSP00000264312	OCIA domain containing 1
PAPOLA	9606.ENSP00000216277	poly(A) polymerase alpha; Polymerase that creates the 3'-poly(A) tail of mRNA's. Also required for the endoribonucleolytic cleavage reaction at some polyadenylation sites. May acquire specificity through interaction with a cleavage and polyadenylation specificity factor (CPSF) at its C-terminus
PCBP2	9606.ENSP00000352438	poly(rC) binding protein 2; Major cellular poly(rC)-binding protein. Binds also poly(rU)
POLR2C	9606.ENSP00000219252	polymerase (RNA) II (DNA directed) polypeptide C, 33kDa; DNA-dependent RNA polymerase catalyzes the transcription of DNA into RNA using the four ribonucleoside triphosphates as substrates. Component of RNA polymerase II which synthesizes mRNA precursors and many functional non-coding RNAs. Pol II is the central component of the basal RNA polymerase II transcription machinery. It is composed of mo…
PSMA1	9606.ENSP00000315309	proteasome (prosome, macropain) subunit, alpha type, 1; The proteasome is a multicatalytic proteinase complex which is characterized by its ability to cleave peptides with Arg, Phe, Tyr, Leu, and Glu adjacent to the leaving group at neutral or slightly basic pH. The proteasome has an ATP-dependent proteolytic activity (By similarity)
PSMB1	9606.ENSP00000262193	proteasome (prosome, macropain) subunit, beta type, 1; The proteasome is a multicatalytic proteinase complex which is characterized by its ability to cleave peptides with Arg, Phe, Tyr, Leu, and Glu adjacent to the leaving group at neutral or slightly basic pH. The proteasome has an ATP-dependent proteolytic activity (By similarity)
PSMD2	9606.ENSP00000310129	proteasome (prosome, macropain) 26S subunit, non-ATPase, 2; Acts as a regulatory subunit of the 26 proteasome which is involved in the ATP-dependent degradation of ubiquitinated proteins
PSMD6	9606.ENSP00000295901	proteasome (prosome, macropain) 26S subunit, non-ATPase, 6; Acts as a regulatory subunit of the 26S proteasome which is involved in the ATP-dependent degradation of ubiquitinated proteins
PSMD7	9606.ENSP00000219313	proteasome (prosome, macropain) 26S subunit, non-ATPase, 7; Acts as a regulatory subunit of the 26S proteasome which is involved in the ATP-dependent degradation of ubiquitinated proteins
PSME1	9606.ENSP00000372155	proteasome (prosome, macropain) activator subunit 1 (PA28 alpha); Implicated in immunoproteasome assembly and required for efficient antigen processing. The PA28 activator complex enhances the generation of class I binding peptides by altering the cleavage pattern of the proteasome
PSME3	9606.ENSP00000293362	proteasome (prosome, macropain) activator subunit 3 (PA28 gamma; Ki); Subunit of the 11S REG-gamma (also called PA28-gamma) proteasome regulator, a donut-shaped homoheptamer which associates with the proteasome. 11S REG-gamma activates the trypsin-like catalytic subunit of the proteasome but inhibits the chymotrypsin- like and postglutamyl-preferring (PGPH) subunits. Facilitates the MDM2-TP53/p53…
PSMF1	9606.ENSP00000327704	proteasome (prosome, macropain) inhibitor subunit 1 (PI31); Plays an important role in control of proteasome function. Inhibits the hydrolysis of protein and peptide substrates by the 20S proteasome. Also inhibits the activation of the proteasome by the proteasome regulatory proteins PA700 and PA28
PTPRA	9606.ENSP00000369756	protein tyrosine phosphatase, receptor type, A
RAB7A	9606.ENSP00000265062	RAB7A, member RAS oncogene family; Involved in late endocytic transport. Contributes to the maturation of phagosomes (acidification)
RBM22	9606.ENSP00000199814	RNA binding motif protein 22; Involved in pre-mRNA splicing (Probable). May translocate the cytosolic calcium-binding protein PDCD6 in the nucleus
RBM8A	9606.ENSP00000333001	RNA binding motif protein 8A; Component of a splicing-dependent multiprotein exon junction complex (EJC) deposited at splice junction on mRNAs. The EJC is a dynamic structure consisting of a few core proteins and several more peripheral nuclear and cytoplasmic associated factors that join the complex only transiently either during EJC assembly or during subsequent mRNA metabolism. Core components…
RHOA	9606.ENSP00000400175	ras homolog gene family, member A; Regulates a signal transduction pathway linking plasma membrane receptors to the assembly of focal adhesions and actin stress fibers. Serves as a target for the yopT cysteine peptidase from Yersinia pestis, vector of the plague, and Yersinia pseudotuberculosis, which causes gastrointestinal disorders. May be an activator of PLCE1. Activated by ARHGEF2, which pro…
RNF114	9606.ENSP00000244061	ring finger protein 114; May play a role in spermatogenesis
RNF7	9606.ENSP00000273480	ring finger protein 7; Probable component of the SCF (SKP1-CUL1-F-box protein) E3 ubiquitin ligase complex which mediates the ubiquitination and subsequent proteasomal degradation of target proteins involved in cell cycle progression, signal transduction and transcription. Through the RING-type zinc finger, seems to recruit the E2 ubiquitination enzyme to the complex and brings it into close prox…
SEC22B	9606.ENSP00000420824	SEC22 vesicle trafficking protein homolog B (S. cerevisiae); SNARE involved in targeting and fusion of ER-derived transport vesicles with the Golgi complex as well as Golgi-derived retrograde transport vesicles with the ER
SEC31A	9606.ENSP00000347329	SEC31 homolog A (S. cerevisiae); Component of the coat protein complex II (COPII) which promotes the formation of transport vesicles from the endoplasmic reticulum (ER). The coat has two main functions, the physical deformation of the endoplasmic reticulum membrane into vesicles and the selection of cargo molecules (By similarity)
SERP1	9606.ENSP00000239944	stress-associated endoplasmic reticulum protein 1; Interacts with target proteins during their translocation into the lumen of the endoplasmic reticulum. Protects unfolded target proteins against degradation during ER stress. May facilitate glycosylation of target proteins after termination of ER stress. May modulate the use of N-glycosylation sites on target proteins (By similarity)
SF3A1	9606.ENSP00000215793	splicing factor 3a, subunit 1, 120kDa; Subunit of the splicing factor SF3A required for 'A' complex assembly formed by the stable binding of U2 snRNP to the branchpoint sequence (BPS) in pre-mRNA. Sequence independent binding of SF3A/SF3B complex upstream of the branch site is essential, it may anchor U2 snRNP to the pre-mRNA. May also be involved in the assembly of the 'E' complex
SF3B2	9606.ENSP00000318861	splicing factor 3b, subunit 2, 145kDa; Subunit of the splicing factor SF3B required for 'A' complex assembly formed by the stable binding of U2 snRNP to the branchpoint sequence (BPS) in pre-mRNA. Sequence independent binding of SF3A/SF3B complex upstream of the branch site is essential, it may anchor U2 snRNP to the pre-mRNA. May also be involved in the assembly of the 'E' complex. Belongs also …
SLC25A3	9606.ENSP00000228318	solute carrier family 25 (mitochondrial carrier; phosphate carrier), member 3; Transport of phosphate groups from the cytosol to the mitochondrial matrix. Phosphate is cotransported with H(+)
SNW1	9606.ENSP00000261531	SNW domain containing 1; Involved in vitamin D-mediated transcription. Can function as a splicing factor in pre-mRNA splicing
SON	9606.ENSP00000348984	SON DNA binding protein; Represses hepatitis B virus (HBV) core promoter activity and transcription of HBV genes and production of HBV virions. Binds to the consensus DNA sequence: 5'-GA[GT]AN[CG][AG]CC-3'. Might protect cells from apoptosis. Might be involved in pre-mRNA splicing (By similarity)
SRP14	9606.ENSP00000267884	signal recognition particle 14kDa (homologous Alu RNA binding protein); Signal-recognition-particle assembly has a crucial role in targeting secretory proteins to the rough endoplasmic reticulum membrane. SRP9 together with SRP14 and the Alu portion of the SRP RNA, constitutes the elongation arrest domain of SRP. The complex of SRP9 and SRP14 is required for SRP RNA binding
SRPR	9606.ENSP00000328023	signal recognition particle receptor (docking protein); Component of the SRP (signal recognition particle) receptor. Ensures, in conjunction with the signal recognition particle, the correct targeting of the nascent secretory proteins to the endoplasmic reticulum membrane system
SRSF5	9606.ENSP00000377892	splicing factor, arginine/serine-rich 5; Plays a role in constitutive splicing and can modulate the selection of alternative splice sites
SRSF9	9606.ENSP00000229390	splicing factor, arginine/serine-rich 9; Plays a role in constitutive splicing and can modulate the selection of alternative splice sites
SSR2	9606.ENSP00000295702	signal sequence receptor, beta (translocon-associated protein beta); TRAP proteins are part of a complex whose function is to bind calcium to the ER membrane and thereby regulate the retention of ER resident proteins
STX16	9606.ENSP00000360183	syntaxin 16; SNARE involved in a vesicular transport step within the Golgi stack
SUMO1	9606.ENSP00000376076	SUMO1 pseudogene 3; Ubiquitin-like protein which can be covalently attached to target lysines as a monomer. Does not seem to be involved in protein degradation and may function as an antagonist of ubiquitin in the degradation process. Plays a role in a number of cellular processes such as nuclear transport, DNA replication and repair, mitosis and signal transduction. Involved in targeting RANGAP1…
SUMO3	9606.ENSP00000330343	SMT3 suppressor of mif two 3 homolog 3 (S. cerevisiae); Ubiquitin-like protein which can be covalently attached to target lysines either as a monomer or as a lysine-linked polymer. Does not seem to be involved in protein degradation and may function as an antagonist of ubiquitin in the degradation process. Plays a role in a number of cellular processes such as nuclear transport, DNA replication a…
SUPT6H	9606.ENSP00000319104	suppressor of Ty 6 homolog (S. cerevisiae); Acts to stimulate transcriptional elongation by RNA polymerase II
TCEB1	9606.ENSP00000284811	transcription elongation factor B (SIII), polypeptide 1 (15kDa, elongin C); SIII, also known as elongin, is a general transcription elongation factor that increases the RNA polymerase II transcription elongation past template-encoded arresting sites. Subunit A is transcriptionally active and its transcription activity is strongly enhanced by binding to the dimeric complex of the SIII regulatory s…
TH1L	9606.ENSP00000342300	TH1-like (Drosophila); Essential component of the NELF complex, a complex that negatively regulates the elongation of transcription by RNA polymerase II. The NELF complex, which acts via an association with the DSIF complex and causes transcriptional pausing, is counteracted by the P-TEFb kinase complex
TMED2	9606.ENSP00000262225	transmembrane emp24 domain trafficking protein 2; Could have a role in the budding of coatomer-coated and other species of coated vesicles. Could bind cargo molecules to collect them into budding vesicles
TMEM50A	9606.ENSP00000363478	transmembrane protein 50A
TRIP12	9606.ENSP00000283943	thyroid hormone receptor interactor 12; Component of PA700, an ATP-dependent multisubunit protein that activates the proteolytic activities of the multifunctional proteinase (20S proteasome) of the 26S complex. Specifically interacts with the ligand binding domain of the thyroid hormone receptor (in a thyroid hormone T3-independent manner) and with retinoid X receptor (RXR). Could be E3 ubiquitin…
U2AF1	9606.ENSP00000291552	U2 small nuclear RNA auxiliary factor 1; Plays a critical role in both constitutive and enhancer- dependent splicing by mediating protein-protein interactions and protein-RNA interactions required for accurate 3'-splice site selection. Recruits U2 snRNP to the branch point. Directly mediates interactions between U2AF2 and proteins bound to the enhancers and thus may function as a bridge between U…
UBE2D3	9606.ENSP00000349722	ubiquitin-conjugating enzyme E2D 3 (UBC4/5 homolog, yeast); Catalyzes the covalent attachment of ubiquitin to other proteins. Mediates the selective degradation of short-lived and abnormal proteins. Functions in the E6/E6-AP-induced ubiquitination of p53/TP53
UBE2I	9606.ENSP00000324897	ubiquitin-conjugating enzyme E2I (UBC9 homolog, yeast); Accepts the ubiquitin-like proteins SUMO1, SUMO2, SUMO3 and SUMO4 from the UBLE1A-UBLE1B E1 complex and catalyzes their covalent attachment to other proteins with the help of an E3 ligase such as RANBP2 or CBX4. Essential for nuclear architecture and chromosome segregation
UBE2Z	9606.ENSP00000354201	ubiquitin-conjugating enzyme E2Z; Catalyzes the covalent attachment of ubiquitin to other proteins (By similarity). Specific substrate for UBE1L2, not charged with ubiquitin by UBE1. May be involved in apoptosis regulation
UBQLN1	9606.ENSP00000365576	ubiquilin 1; Links CD47 to the cytoskeleton. Promotes the surface expression of GABA-A receptors (By similarity). Promotes the accumulation of uncleaved PSEN1 and PSEN2 by stimulating their biosynthesis. Has no effect on PSEN1 and PSEN2 degradation
USP39	9606.ENSP00000312981	ubiquitin specific peptidase 39; May play a role in mRNA splicing. It is unsure if the protein really exhibits hydrolase activity. Could be a competitor of ubiquitin C-terminal hydrolases (UCHs)
USP4	9606.ENSP00000265560	ubiquitin specific peptidase 4 (proto-oncogene)
VCP	9606.ENSP00000351777	valosin-containing protein; Necessary for the fragmentation of Golgi stacks during mitosis and for their reassembly after mitosis. Involved in the formation of the transitional endoplasmic reticulum (tER). The transfer of membranes from the endoplasmic reticulum to the Golgi apparatus occurs via 50-70 nm transition vesicles which derive from part-rough, part-smooth transitional elements of the en…
VPS4A	9606.ENSP00000254950	vacuolar protein sorting 4 homolog A (S. cerevisiae); Involved in late steps of the endosomal multivesicular bodies (MVB) pathway. Recognizes membrane-associated ESCRT-III assemblies and catalyzes their disassembly, possibly in combination with membrane fission. Redistributes the ESCRT-III components to the cytoplasm for further rounds of MVB sorting. MVBs contain intraluminal vesicles (ILVs) tha…
XRN2	9606.ENSP00000366396	5'-3' exoribonuclease 2; Possesses 5'->3' exoribonuclease activity (By similarity). May promote the termination of transcription by RNA polymerase II. During transcription termination, cleavage at the polyadenylation site liberates a 5' fragment which is subsequently processed to form the mature mRNA and a 3' fragment which remains attached to the elongating polymerase. The processive degradation…
YME1L1	9606.ENSP00000318480	YME1-like 1 (S. cerevisiae); Putative ATP-dependent protease which plays a role in mitochondrial protein metabolism. Seems to act in the processing of OPA1
ZC3H11A	9606.ENSP00000333253	zinc finger CCCH-type containing 11A
ZNF207	9606.ENSP00000378165	zinc finger protein 207
