# Supplementary material for: RNA-Seq Reveals Spliceosome and Proteasome Genes as Most Consistent Transcripts in Human Cancer Cells
Source: PLoS One. 2013 Sep 17;8(9):e72884. doi: 10.1371/journal.pone.0072884 (PMC3775772; doi:10.1371/journal.pone.0072884)
Supplement: Table S5 — Functional classification of candidate genes. Enrichments in various annotation clusters in the Leucégène data set were determined using the DAVID functional annotation tool (http://david.abcc.ncifcrf.gov). (XLSX) [file pone.0072884.s005.xlsx]

## Sheet: Sheet1
Table S5. Functional classification of candidate genes.
Annotation Cluster 1	Enrichment Score: 5.920247507665072
Category	RNA PROCESSING-SPLICING	Count	%	PValue	Genes	List Total	Pop Hits	Pop Total	Fold Enrichment	Bonferroni	Benjamini	FDR
GOTERM_BP_FAT	GO:0006397~mRNA processing	16	16.3265	7.29149e-10	KHDRBS1, RBM22, SNW1, CASC3, SF3A1, POLR2C, SF3B2, PAPOLA, HNRNPH3, HNRNPUL1, RBM8A, GTF2F1, USP39, U2AF1, XRN2, ADAR	83	321	13528	8.12401	4.2801e-07	1.07003e-07	1.07367e-06
GOTERM_BP_FAT	GO:0016071~mRNA metabolic process	16	16.3265	5.09141e-09	KHDRBS1, RBM22, SNW1, CASC3, SF3A1, POLR2C, SF3B2, PAPOLA, HNRNPH3, HNRNPUL1, RBM8A, GTF2F1, USP39, U2AF1, XRN2, ADAR	83	370	13528	7.04813	2.98865e-06	3.32073e-07	7.49708e-06
GOTERM_BP_FAT	GO:0000375~RNA splicing, via transesterification reactions	11	11.2245	2.71543e-08	PAPOLA, HNRNPH3, HNRNPUL1, RBM8A, GTF2F1, USP39, U2AF1, SNW1, SF3A1, POLR2C, SF3B2	83	153	13528	11.7181	1.59395e-05	1.59396e-06	3.99847e-05
GOTERM_BP_FAT	GO:0000377~RNA splicing, via transesterification reactions with bulged adenosine as nucleophile	11	11.2245	2.71543e-08	PAPOLA, HNRNPH3, HNRNPUL1, RBM8A, GTF2F1, USP39, U2AF1, SNW1, SF3A1, POLR2C, SF3B2	83	153	13528	11.7181	1.59395e-05	1.59396e-06	3.99847e-05
GOTERM_BP_FAT	GO:0000398~nuclear mRNA splicing, via spliceosome	11	11.2245	2.71543e-08	PAPOLA, HNRNPH3, HNRNPUL1, RBM8A, GTF2F1, USP39, U2AF1, SNW1, SF3A1, POLR2C, SF3B2	83	153	13528	11.7181	1.59395e-05	1.59396e-06	3.99847e-05
SP_PIR_KEYWORDS	mrna processing	12	12.2449	7.94603e-08	RBM22, PAPOLA, HNRNPH3, RBM8A, USP39, U2AF1, SNW1, CASC3, SF3A1, XRN2, SF3B2, ADAR	98	260	19235	9.05887	1.16806e-05	2.92016e-06	9.4557e-05
GOTERM_BP_FAT	GO:0008380~RNA splicing	13	13.2653	1.3004e-07	RBM22, SNW1, CASC3, POLR2C, SF3A1, SF3B2, PAPOLA, HNRNPH3, RBM8A, HNRNPUL1, GTF2F1, USP39, U2AF1	83	284	13528	7.46072	7.63305e-05	6.3611e-06	0.000191483
GOTERM_BP_FAT	GO:0006396~RNA processing	16	16.3265	8.48e-07	KHDRBS1, RBM22, SNW1, CASC3, SF3A1, POLR2C, SF3B2, PAPOLA, HNRNPH3, HNRNPUL1, RBM8A, GTF2F1, USP39, U2AF1, XRN2, ADAR	83	547	13528	4.76747	0.000497652	2.07405e-05	0.00124867
GOTERM_MF_FAT	GO:0003723~RNA binding	16	16.3265	4.99737e-06	KHDRBS1, RBM22, CASC3, SF3A1, PSMA1, SON, PAPOLA, HNRNPH3, RBM8A, HNRNPUL1, EIF4H, U2AF1, EWSR1, MARS, ADAR, SUPT6H	71	718	12983	4.07486	0.000998978	0.000998978	0.00626351
SP_PIR_KEYWORDS	rna-binding	13	13.2653	1.72812e-05	RBM22, KHDRBS1, CASC3, SON, PAPOLA, HNRNPH3, RBM8A, HNRNPUL1, EIF4H, U2AF1, EWSR1, ADAR, MARS	98	540	19235	4.72515	0.00253713	0.000317494	0.0205625
KEGG_PATHWAY	hsa03040:Spliceosome	8	8.16327	5.41359e-05	RBM22, RBM8A, USP39, U2AF1, SNW1, ACIN1, SF3A1, SF3B2	42	126	5085	7.68707	0.00183898	0.000919911	0.0475974
SP_PIR_KEYWORDS	mrna splicing	8	8.16327	9.08526e-05	RBM22, RBM8A, USP39, U2AF1, SNW1, CASC3, SF3A1, SF3B2	98	209	19235	7.51294	0.0132672	0.0013347	0.10806
GOTERM_CC_FAT	GO:0030529~ribonucleoprotein complex	13	13.2653	0.000101892	RBM22, MRPL9, SNW1, CASC3, SF3A1, SF3B2, PSMA1, HNRNPH3, RBM8A, HNRNPUL1, U2AF1, SERP1, DAP3	83	515	12782	3.88738	0.0202731	0.00292164	0.127741
SP_PIR_KEYWORDS	Spliceosome	6	6.12245	0.000354442	RBM22, RBM8A, U2AF1, SNW1, SF3A1, SF3B2	98	120	19235	9.81378	0.0507777	0.00472627	0.420969
GOTERM_CC_FAT	GO:0005681~spliceosome	6	6.12245	0.00157278	RBM22, RBM8A, U2AF1, SNW1, SF3A1, SF3B2	83	132	12782	7	0.271216	0.0283519	1.95512
Annotation Cluster 2	Enrichment Score: 5.76636686330353
Category	PROTEASOME UBIQUITIN LIGASE ACTIVITY	Count	%	PValue	Genes	List Total	Pop Hits	Pop Total	Fold Enrichment	Bonferroni	Benjamini	FDR
GOTERM_BP_FAT	GO:0009057~macromolecule catabolic process	24	24.4898	1.21912e-10	UBE2Z, ANAPC5, USP4, UBE2I, CASC3, SUMO3, PSMF1, PSMA1, SUMO1, UBE2D3, RNF7, PSMB1, VCP, RBM8A, USP39, PSMD2, PSME3, YME1L1, TCEB1, PSMD6, PSMD7, TRIP12, XRN2, AUP1	83	781	13528	5.00859	7.15626e-08	7.15626e-08	1.79516e-07
GOTERM_BP_FAT	GO:0044265~cellular macromolecule catabolic process	23	23.4694	1.92656e-10	UBE2Z, ANAPC5, USP4, UBE2I, CASC3, SUMO3, PSMF1, PSMA1, SUMO1, UBE2D3, RNF7, PSMB1, VCP, RBM8A, USP39, PSMD2, PSME3, TCEB1, PSMD6, PSMD7, TRIP12, XRN2, AUP1	83	725	13528	5.17065	1.13089e-07	5.65444e-08	2.83685e-07
SP_PIR_KEYWORDS	proteasome	9	9.18367	3.62948e-10	PSMF1, PSMA1, PSMB1, PSMD2, PSME3, PSMD6, UBQLN1, PSMD7, TRIP12	98	56	19235	31.5443	5.33533e-08	1.77844e-08	4.31905e-07
GOTERM_BP_FAT	GO:0030163~protein catabolic process	21	21.4286	5.62042e-10	UBE2Z, ANAPC5, USP4, UBE2I, SUMO3, PSMF1, PSMA1, SUMO1, UBE2D3, RNF7, PSMB1, VCP, USP39, PSMD2, PSME3, YME1L1, TCEB1, PSMD6, PSMD7, TRIP12, AUP1	83	622	13528	5.50281	3.29919e-07	1.09973e-07	8.27605e-07
GOTERM_BP_FAT	GO:0019941~modification-dependent protein catabolic process	20	20.4082	1.01716e-09	UBE2Z, ANAPC5, USP4, UBE2I, SUMO3, PSMF1, PSMA1, SUMO1, UBE2D3, RNF7, PSMB1, VCP, USP39, PSMD2, PSME3, TCEB1, PSMD6, PSMD7, TRIP12, AUP1	83	574	13528	5.67902	5.97075e-07	1.19415e-07	1.49777e-06
GOTERM_BP_FAT	GO:0043632~modification-dependent macromolecule catabolic process	20	20.4082	1.01716e-09	UBE2Z, ANAPC5, USP4, UBE2I, SUMO3, PSMF1, PSMA1, SUMO1, UBE2D3, RNF7, PSMB1, VCP, USP39, PSMD2, PSME3, TCEB1, PSMD6, PSMD7, TRIP12, AUP1	83	574	13528	5.67902	5.97075e-07	1.19415e-07	1.49777e-06
GOTERM_BP_FAT	GO:0006511~ubiquitin-dependent protein catabolic process	14	14.2857	2.08016e-09	ANAPC5, USP4, UBE2I, PSMA1, PSMF1, UBE2D3, VCP, PSMB1, USP39, PSMD2, PSME3, TCEB1, PSMD6, PSMD7	83	242	13528	9.42906	1.22106e-06	2.03509e-07	3.06303e-06
GOTERM_BP_FAT	GO:0051603~proteolysis involved in cellular protein catabolic process	20	20.4082	2.12244e-09	UBE2Z, ANAPC5, USP4, UBE2I, SUMO3, PSMF1, PSMA1, SUMO1, UBE2D3, RNF7, PSMB1, VCP, USP39, PSMD2, PSME3, TCEB1, PSMD6, PSMD7, TRIP12, AUP1	83	600	13528	5.43293	1.24587e-06	1.77982e-07	3.12529e-06
GOTERM_BP_FAT	GO:0044257~cellular protein catabolic process	20	20.4082	2.30481e-09	UBE2Z, ANAPC5, USP4, UBE2I, SUMO3, PSMF1, PSMA1, SUMO1, UBE2D3, RNF7, PSMB1, VCP, USP39, PSMD2, PSME3, TCEB1, PSMD6, PSMD7, TRIP12, AUP1	83	603	13528	5.4059	1.35292e-06	1.69115e-07	3.39382e-06
GOTERM_CC_FAT	GO:0000502~proteasome complex	9	9.18367	4.52742e-09	PSMF1, PSMA1, PSMB1, PSMD2, PSME3, PSMD6, UBQLN1, PSMD7, TRIP12	83	61	12782	22.7213	9.10012e-07	4.55006e-07	5.67929e-06
GOTERM_BP_FAT	GO:0051436~negative regulation of ubiquitin-protein ligase activity during mitotic cell cycle	8	8.16327	1.21527e-07	PSMF1, PSMA1, PSMB1, ANAPC5, PSMD2, PSME3, PSMD6, PSMD7	83	65	13528	20.0601	7.13341e-05	6.48512e-06	0.000178949
GOTERM_BP_FAT	GO:0031145~anaphase-promoting complex-dependent proteasomal ubiquitin-dependent protein catabolic process	8	8.16327	1.21527e-07	PSMF1, PSMA1, PSMB1, ANAPC5, PSMD2, PSME3, PSMD6, PSMD7	83	65	13528	20.0601	7.13341e-05	6.48512e-06	0.000178949
GOTERM_BP_FAT	GO:0051444~negative regulation of ubiquitin-protein ligase activity	8	8.16327	1.50337e-07	PSMF1, PSMA1, PSMB1, ANAPC5, PSMD2, PSME3, PSMD6, PSMD7	83	67	13528	19.4612	8.82442e-05	6.78829e-06	0.000221371
GOTERM_BP_FAT	GO:0051352~negative regulation of ligase activity	8	8.16327	1.50337e-07	PSMF1, PSMA1, PSMB1, ANAPC5, PSMD2, PSME3, PSMD6, PSMD7	83	67	13528	19.4612	8.82442e-05	6.78829e-06	0.000221371
GOTERM_BP_FAT	GO:0051437~positive regulation of ubiquitin-protein ligase activity during mitotic cell cycle	8	8.16327	1.66777e-07	PSMF1, PSMA1, PSMB1, ANAPC5, PSMD2, PSME3, PSMD6, PSMD7	83	68	13528	19.1751	9.78931e-05	6.99268e-06	0.000245578
GOTERM_BP_FAT	GO:0043161~proteasomal ubiquitin-dependent protein catabolic process	9	9.18367	1.77993e-07	PSMF1, PSMA1, PSMB1, VCP, ANAPC5, PSMD2, PSME3, PSMD6, PSMD7	83	102	13528	14.3813	0.000104476	6.96542e-06	0.000262093
GOTERM_BP_FAT	GO:0010498~proteasomal protein catabolic process	9	9.18367	1.77993e-07	PSMF1, PSMA1, PSMB1, VCP, ANAPC5, PSMD2, PSME3, PSMD6, PSMD7	83	102	13528	14.3813	0.000104476	6.96542e-06	0.000262093
GOTERM_BP_FAT	GO:0051443~positive regulation of ubiquitin-protein ligase activity	8	8.16327	2.04234e-07	PSMF1, PSMA1, PSMB1, ANAPC5, PSMD2, PSME3, PSMD6, PSMD7	83	70	13528	18.6272	0.000119878	7.4928e-06	0.000300733
GOTERM_BP_FAT	GO:0051439~regulation of ubiquitin-protein ligase activity during mitotic cell cycle	8	8.16327	2.25473e-07	PSMF1, PSMA1, PSMB1, ANAPC5, PSMD2, PSME3, PSMD6, PSMD7	83	71	13528	18.3648	0.000132344	7.78543e-06	0.000332008
GOTERM_BP_FAT	GO:0051351~positive regulation of ligase activity	8	8.16327	2.73572e-07	PSMF1, PSMA1, PSMB1, ANAPC5, PSMD2, PSME3, PSMD6, PSMD7	83	73	13528	17.8617	0.000160574	8.92144e-06	0.000402832
GOTERM_BP_FAT	GO:0031397~negative regulation of protein ubiquitination	8	8.16327	3.00689e-07	PSMF1, PSMA1, PSMB1, ANAPC5, PSMD2, PSME3, PSMD6, PSMD7	83	74	13528	17.6203	0.000176489	9.28965e-06	0.000442762
GOTERM_BP_FAT	GO:0051438~regulation of ubiquitin-protein ligase activity	8	8.16327	4.32932e-07	PSMF1, PSMA1, PSMB1, ANAPC5, PSMD2, PSME3, PSMD6, PSMD7	83	78	13528	16.7167	0.000254099	1.27065e-05	0.000637488
GOTERM_BP_FAT	GO:0051340~regulation of ligase activity	8	8.16327	5.61568e-07	PSMF1, PSMA1, PSMB1, ANAPC5, PSMD2, PSME3, PSMD6, PSMD7	83	81	13528	16.0976	0.000329586	1.5697e-05	0.000826903
GOTERM_BP_FAT	GO:0031398~positive regulation of protein ubiquitination	8	8.16327	7.20901e-07	PSMF1, PSMA1, PSMB1, ANAPC5, PSMD2, PSME3, PSMD6, PSMD7	83	84	13528	15.5227	0.00042308	1.92348e-05	0.00106152
GOTERM_BP_FAT	GO:0006508~proteolysis	22	22.449	8.04759e-07	UBE2Z, ANAPC5, USP4, NRD1, UBE2I, SUMO3, PSMF1, PSMA1, SUMO1, UBE2D3, RNF7, PSMB1, VCP, USP39, PSMD2, PSME3, YME1L1, TCEB1, PSMD6, PSMD7, TRIP12, AUP1	83	1054	13528	3.40203	0.000472282	2.05386e-05	0.001185
KEGG_PATHWAY	hsa03050:Proteasome	7	7.14286	1.58145e-06	PSMF1, PSMA1, PSMB1, PSMD2, PSME3, PSMD6, PSMD7	42	47	5085	18.0319	5.37678e-05	5.37678e-05	0.00139073
GOTERM_BP_FAT	GO:0031396~regulation of protein ubiquitination	8	8.16327	2.35722e-06	PSMF1, PSMA1, PSMB1, ANAPC5, PSMD2, PSME3, PSMD6, PSMD7	83	100	13528	13.039	0.00138273	5.5346e-05	0.00347094
GOTERM_BP_FAT	GO:0031400~negative regulation of protein modification process	8	8.16327	7.52171e-06	PSMF1, PSMA1, PSMB1, ANAPC5, PSMD2, PSME3, PSMD6, PSMD7	83	119	13528	10.9572	0.00440553	0.000169803	0.0110751
SP_PIR_KEYWORDS	ubl conjugation pathway	13	13.2653	9.58953e-06	UBE2Z, ANAPC5, USP4, UBE2I, SUMO3, UBE2D3, SUMO1, RNF7, VCP, DCAF8, TCEB1, TRIP12, AUP1	98	509	19235	5.01293	0.00140867	0.000201361	0.0114109
GOTERM_BP_FAT	GO:0000278~mitotic cell cycle	12	12.2449	1.35748e-05	KHDRBS1, PSMF1, PSMA1, E2F4, PSMB1, ANAPC5, PSMD2, UBE2I, PSME3, MAPRE1, PSMD6, PSMD7	83	370	13528	5.2861	0.00793679	0.000295084	0.019987
GOTERM_BP_FAT	GO:0010605~negative regulation of macromolecule metabolic process	16	16.3265	2.99072e-05	KHDRBS1, ANAPC5, MTA2, TH1L, SNW1, UBE2I, PSMA1, PSMF1, SUMO1, HDAC3, PSMB1, PSMD2, PSME3, PSMD6, PSMD7, ADAR	83	734	13528	3.55287	0.0174026	0.000626797	0.0440293
GOTERM_BP_FAT	GO:0032270~positive regulation of cellular protein metabolic process	9	9.18367	8.17473e-05	PSMF1, PSMA1, PSMB1, ANAPC5, PSMD2, NRD1, PSME3, PSMD6, PSMD7	83	233	13528	6.29567	0.0468544	0.00165338	0.120305
GOTERM_BP_FAT	GO:0032269~negative regulation of cellular protein metabolic process	8	8.16327	0.0001078	PSMF1, PSMA1, PSMB1, ANAPC5, PSMD2, PSME3, PSMD6, PSMD7	83	180	13528	7.24391	0.0613214	0.00210718	0.158618
GOTERM_BP_FAT	GO:0051247~positive regulation of protein metabolic process	9	9.18367	0.000109522	PSMF1, PSMA1, PSMB1, ANAPC5, PSMD2, NRD1, PSME3, PSMD6, PSMD7	83	243	13528	6.03659	0.0622695	0.00207181	0.161149
GOTERM_BP_FAT	GO:0032268~regulation of cellular protein metabolic process	12	12.2449	0.000128811	PSMF1, PSMA1, PSMB1, ANAPC5, RBM8A, EIF4H, PSMD2, NRD1, PSME3, CASC3, PSMD6, PSMD7	83	474	13528	4.12628	0.0728287	0.00236024	0.189506
GOTERM_BP_FAT	GO:0031401~positive regulation of protein modification process	8	8.16327	0.000136712	PSMF1, PSMA1, PSMB1, ANAPC5, PSMD2, PSME3, PSMD6, PSMD7	83	187	13528	6.97275	0.0771193	0.00242903	0.201119
GOTERM_BP_FAT	GO:0051248~negative regulation of protein metabolic process	8	8.16327	0.000136712	PSMF1, PSMA1, PSMB1, ANAPC5, PSMD2, PSME3, PSMD6, PSMD7	83	187	13528	6.97275	0.0771193	0.00242903	0.201119
GOTERM_BP_FAT	GO:0022402~cell cycle process	13	13.2653	0.000143469	KHDRBS1, E2F4, ANAPC5, UBE2I, PSMA1, PSMF1, HDAC3, PSMB1, PSMD2, PSME3, MAPRE1, PSMD6, PSMD7	83	565	13528	3.75017	0.0807731	0.00247406	0.211049
GOTERM_BP_FAT	GO:0007049~cell cycle	14	14.2857	0.000743868	KHDRBS1, E2F4, ANAPC5, UBE2I, PSMA1, PSMF1, HDAC3, PSMB1, PSMD2, VPS4A, PSME3, MAPRE1, PSMD6, PSMD7	83	776	13528	2.9405	0.353908	0.0120604	1.08977
GOTERM_BP_FAT	GO:0044092~negative regulation of molecular function	9	9.18367	0.000924672	PSMF1, PSMA1, SUMO1, PSMB1, ANAPC5, PSMD2, PSME3, PSMD6, PSMD7	83	334	13528	4.39189	0.419017	0.0145694	1.35297
GOTERM_BP_FAT	GO:0043086~negative regulation of catalytic activity	8	8.16327	0.00143619	PSMF1, PSMA1, PSMB1, ANAPC5, PSMD2, PSME3, PSMD6, PSMD7	83	277	13528	4.70723	0.569862	0.0208703	2.09406
GOTERM_BP_FAT	GO:0031399~regulation of protein modification process	8	8.16327	0.0020553	PSMF1, PSMA1, PSMB1, ANAPC5, PSMD2, PSME3, PSMD6, PSMD7	83	295	13528	4.42001	0.701117	0.0283454	2.98411
GOTERM_CC_FAT	GO:0022624~proteasome accessory complex	3	3.06122	0.00215369	PSMD2, PSME3, PSMD7	83	11	12782	42	0.351672	0.0354689	2.6683
GOTERM_BP_FAT	GO:0044093~positive regulation of molecular function	11	11.2245	0.00277858	PSMF1, GABARAPL2, PSMA1, PSMB1, VCP, ANAPC5, PSMD2, PSME3, PSMD6, PSMD7, ADD1	83	586	13528	3.0595	0.804716	0.0364399	4.01435
GOTERM_BP_FAT	GO:0043085~positive regulation of catalytic activity	10	10.2041	0.00414201	PSMF1, GABARAPL2, PSMA1, PSMB1, VCP, ANAPC5, PSMD2, PSME3, PSMD6, PSMD7	83	520	13528	3.13438	0.912526	0.0527028	5.92874
GOTERM_CC_FAT	GO:0005839~proteasome core complex	3	3.06122	0.00716684	PSMF1, PSMA1, PSMB1	83	20	12782	23.1	0.764424	0.0981129	8.62754
GOTERM_BP_FAT	GO:0010604~positive regulation of macromolecule metabolic process	11	11.2245	0.0338695	PSMF1, PSMA1, PSMB1, ANAPC5, GTF2F1, MTA2, PSMD2, NRD1, PSME3, PSMD6, PSMD7	83	857	13528	2.09203	1	0.298715	39.7923
Annotation Cluster 3	Enrichment Score: 4.600841270638475
Category	Term	Count	%	PValue	Genes	List Total	Pop Hits	Pop Total	Fold Enrichment	Bonferroni	Benjamini	FDR
GOTERM_CC_FAT	GO:0070013~intracellular organelle lumen	34	34.6939	3.55982e-09	MORF4L1, UBE2Z, E2F4, COPS5, TH1L, POLR2C, KARS, ZNF207, SUMO1, RBM8A, U2AF1, ACIN1, FAM32A, RBM22, DLST, ANAPC5, MTA2, CS, NOL7, MRPL9, IDH3B, UBE2I, SNW1, CASC3, SF3A1, HDAC3, SON, PAPOLA, VCP, GTF2F1, TCEB1, XRN2, DAP3, ADAR	83	1779	12782	2.94323	7.15523e-07	7.15523e-07	4.46551e-06
GOTERM_CC_FAT	GO:0043233~organelle lumen	34	34.6939	6.37859e-09	MORF4L1, UBE2Z, E2F4, COPS5, TH1L, POLR2C, KARS, ZNF207, SUMO1, RBM8A, U2AF1, ACIN1, FAM32A, RBM22, DLST, ANAPC5, MTA2, CS, NOL7, MRPL9, IDH3B, UBE2I, SNW1, CASC3, SF3A1, HDAC3, SON, PAPOLA, VCP, GTF2F1, TCEB1, XRN2, DAP3, ADAR	83	1820	12782	2.87692	1.2821e-06	4.27366e-07	8.00144e-06
GOTERM_CC_FAT	GO:0031974~membrane-enclosed lumen	34	34.6939	1.04908e-08	MORF4L1, UBE2Z, E2F4, COPS5, TH1L, POLR2C, KARS, ZNF207, SUMO1, RBM8A, U2AF1, ACIN1, FAM32A, RBM22, DLST, ANAPC5, MTA2, CS, NOL7, MRPL9, IDH3B, UBE2I, SNW1, CASC3, SF3A1, HDAC3, SON, PAPOLA, VCP, GTF2F1, TCEB1, XRN2, DAP3, ADAR	83	1856	12782	2.82112	2.10865e-06	5.27164e-07	1.31599e-05
GOTERM_CC_FAT	GO:0031981~nuclear lumen	28	28.5714	1.62448e-07	MORF4L1, UBE2Z, E2F4, COPS5, TH1L, POLR2C, ZNF207, SUMO1, RBM8A, U2AF1, ACIN1, FAM32A, RBM22, ANAPC5, MTA2, NOL7, UBE2I, SNW1, CASC3, SF3A1, HDAC3, SON, PAPOLA, VCP, GTF2F1, TCEB1, XRN2, ADAR	83	1450	12782	2.97379	3.26516e-05	6.5304e-06	0.000203778
GOTERM_CC_FAT	GO:0005730~nucleolus	14	14.2857	0.000466906	RBM22, UBE2Z, COPS5, MTA2, NOL7, SNW1, SF3A1, ZNF207, PAPOLA, VCP, ACIN1, FAM32A, XRN2, ADAR	83	698	12782	3.08883	0.0895989	0.0116652	0.584121
GOTERM_CC_FAT	GO:0044451~nucleoplasm part	12	12.2449	0.000798684	MORF4L1, SUMO1, HDAC3, SON, E2F4, RBM8A, GTF2F1, MTA2, U2AF1, UBE2I, CASC3, POLR2C	83	555	12782	3.32973	0.148367	0.0176861	0.99728
GOTERM_CC_FAT	GO:0005654~nucleoplasm	15	15.3061	0.00134259	MORF4L1, E2F4, ANAPC5, MTA2, TH1L, UBE2I, CASC3, POLR2C, SUMO1, HDAC3, SON, RBM8A, GTF2F1, U2AF1, TCEB1	83	882	12782	2.61905	0.236652	0.0266427	1.67118
GOTERM_CC_FAT	GO:0016604~nuclear body	6	6.12245	0.00446549	SUMO1, SON, RBM8A, U2AF1, UBE2I, CASC3	83	168	12782	5.5	0.593257	0.0668581	5.45946
GOTERM_CC_FAT	GO:0043232~intracellular non-membrane-bounded organelle	25	25.5102	0.0336703	MORF4L1, UBE2Z, COPS5, ABI1, ZNF207, SUMO3, DOCK2, ACIN1, FAM32A, RBM22, MTA2, NOL7, MRPL9, UBE2I, SNW1, SF3A1, HDAC3, PAPOLA, VCP, MAPRE1, XRN2, DAP3, SERP1, ADD1, ADAR	83	2596	12782	1.48305	0.998976	0.317819	34.9258
GOTERM_CC_FAT	GO:0043228~non-membrane-bounded organelle	25	25.5102	0.0336703	MORF4L1, UBE2Z, COPS5, ABI1, ZNF207, SUMO3, DOCK2, ACIN1, FAM32A, RBM22, MTA2, NOL7, MRPL9, UBE2I, SNW1, SF3A1, HDAC3, PAPOLA, VCP, MAPRE1, XRN2, DAP3, SERP1, ADD1, ADAR	83	2596	12782	1.48305	0.998976	0.317819	34.9258
Annotation Cluster 4	Enrichment Score: 3.230553481195891
Category	Term	Count	%	PValue	Genes	List Total	Pop Hits	Pop Total	Fold Enrichment	Bonferroni	Benjamini	FDR
SP_PIR_KEYWORDS	rna-binding	13	13.2653	1.72812e-05	RBM22, KHDRBS1, CASC3, SON, PAPOLA, HNRNPH3, RBM8A, HNRNPUL1, EIF4H, U2AF1, EWSR1, ADAR, MARS	98	540	19235	4.72515	0.00253713	0.000317494	0.0205625
SMART	SM00360:RRM	7	7.14286	0.000993646	RBM22, HNRNPH3, RBM8A, EIF4H, U2AF1, ACIN1, EWSR1	51	211	9079	5.90586	0.0465981	0.0465981	0.944278
INTERPRO	IPR000504:RNA recognition motif, RNP-1	7	7.14286	0.00110946	RBM22, HNRNPH3, RBM8A, EIF4H, U2AF1, ACIN1, EWSR1	93	211	16659	5.94267	0.211447	0.211447	1.39692
INTERPRO	IPR012677:Nucleotide-binding, alpha-beta plait	7	7.14286	0.00116459	RBM22, HNRNPH3, RBM8A, EIF4H, U2AF1, ACIN1, EWSR1	93	213	16659	5.88687	0.220707	0.117224	1.46587
UP_SEQ_FEATURE	domain:RRM	5	5.10204	0.00317061	RBM22, RBM8A, EIF4H, U2AF1, EWSR1	98	119	19113	8.19456	0.68723	0.3212	4.27792
Annotation Cluster 5	Enrichment Score: 3.1580211491366335
Category	Term	Count	%	PValue	Genes	List Total	Pop Hits	Pop Total	Fold Enrichment	Bonferroni	Benjamini	FDR
SP_PIR_KEYWORDS	isopeptide bond	10	10.2041	3.37139e-05	SUMO3, PSMA1, SUMO1, PAPOLA, HDAC3, UBE2I, EIF3I, ACIN1, PSMD7, ADAR	98	319	19235	6.15284	0.00494376	0.000550518	0.0401119
SP_PIR_KEYWORDS	ubl conjugation	10	10.2041	0.00287903	SUMO3, PSMA1, PAPOLA, HDAC3, UBE2I, EIF3I, ACIN1, PSMD7, CDC37, ADAR	98	588	19235	3.33802	0.345463	0.0320764	3.37277
UP_SEQ_FEATURE	cross-link:Glycyl lysine isopeptide (Lys-Gly) (interchain with G-Cter in ubiquitin)	6	6.12245	0.00345845	PSMA1, HDAC3, UBE2I, EIF3I, ACIN1, PSMD7	98	199	19113	5.88032	0.718603	0.271667	4.65777
Annotation Cluster 6	Enrichment Score: 2.7009533083347823
Category	Term	Count	%	PValue	Genes	List Total	Pop Hits	Pop Total	Fold Enrichment	Bonferroni	Benjamini	FDR
UP_SEQ_FEATURE	domain:Ubiquitin-like	4	4.08163	0.00126019	SUMO3, SUMO1, UBQLN1, SF3A1	98	42	19113	18.5743	0.369676	0.206071	1.7211
SMART	SM00213:UBQ	4	4.08163	0.00201979	SUMO3, SUMO1, UBQLN1, SF3A1	51	46	9079	15.48	0.0924877	0.0473656	1.91106
INTERPRO	IPR000626:Ubiquitin	4	4.08163	0.00208372	SUMO3, SUMO1, UBQLN1, SF3A1	93	46	16659	15.5764	0.36006	0.138253	2.60876
INTERPRO	IPR019955:Ubiquitin supergroup	4	4.08163	0.00296213	SUMO3, SUMO1, UBQLN1, SF3A1	93	52	16659	13.7792	0.469978	0.146755	3.68961
Annotation Cluster 7	Enrichment Score: 2.5004839430578967
Category	Term	Count	%	PValue	Genes	List Total	Pop Hits	Pop Total	Fold Enrichment	Bonferroni	Benjamini	FDR
SP_PIR_KEYWORDS	ubl conjugation pathway	13	13.2653	9.58953e-06	UBE2Z, ANAPC5, USP4, UBE2I, SUMO3, UBE2D3, SUMO1, RNF7, VCP, DCAF8, TCEB1, TRIP12, AUP1	98	509	19235	5.01293	0.00140867	0.000201361	0.0114109
GOTERM_MF_FAT	GO:0019787~small conjugating protein ligase activity	7	7.14286	0.000266147	SUMO3, UBE2D3, UBE2Z, RNF7, ANAPC5, UBE2I, TRIP12	71	166	12983	7.71093	0.0518443	0.0262671	0.333076
GOTERM_BP_FAT	GO:0070647~protein modification by small protein conjugation or removal	7	7.14286	0.000415859	SUMO3, SUMO1, UBE2D3, RNF7, COPS5, VCP, TRIP12	83	160	13528	7.13072	0.216638	0.00695173	0.610607
KEGG_PATHWAY	hsa04120:Ubiquitin mediated proteolysis	7	7.14286	0.000708944	UBE2D3, UBE2Z, RNF7, ANAPC5, UBE2I, TCEB1, TRIP12	42	137	5085	6.18613	0.0238243	0.00800533	0.621731
GOTERM_MF_FAT	GO:0016881~acid-amino acid ligase activity	7	7.14286	0.000735482	SUMO3, UBE2D3, UBE2Z, RNF7, ANAPC5, UBE2I, TRIP12	71	201	12983	6.36823	0.136836	0.0478667	0.917951
GOTERM_BP_FAT	GO:0032446~protein modification by small protein conjugation	6	6.12245	0.00122648	SUMO3, SUMO1, UBE2D3, RNF7, VCP, TRIP12	83	132	13528	7.40854	0.513437	0.0183019	1.79087
GOTERM_MF_FAT	GO:0016879~ligase activity, forming carbon-nitrogen bonds	7	7.14286	0.00150842	SUMO3, UBE2D3, UBE2Z, RNF7, ANAPC5, UBE2I, TRIP12	71	231	12983	5.54119	0.260596	0.0726997	1.87429
UP_SEQ_FEATURE	active site:Glycyl thioester intermediate	4	4.08163	0.00521094	UBE2D3, UBE2Z, UBE2I, TRIP12	98	69	19113	11.3061	0.852243	0.317804	6.94039
SP_PIR_KEYWORDS	ligase	6	6.12245	0.0191454	UBE2D3, UBE2Z, UBE2I, KARS, TRIP12, MARS	98	305	19235	3.86116	0.941671	0.146039	20.5496
SMART	SM00212:UBCc	3	3.06122	0.0212594	UBE2D3, UBE2Z, UBE2I	51	41	9079	13.0258	0.643512	0.227299	18.5417
INTERPRO	IPR000608:Ubiquitin-conjugating enzyme, E2	3	3.06122	0.0215144	UBE2D3, UBE2Z, UBE2I	93	41	16659	13.107	0.99048	0.485678	24.0901
INTERPRO	IPR016135:Ubiquitin-conjugating enzyme/RWD-like	3	3.06122	0.02887	UBE2D3, UBE2Z, UBE2I	93	48	16659	11.1956	0.998106	0.543259	31.0126
GOTERM_MF_FAT	GO:0004842~ubiquitin-protein ligase activity	4	4.08163	0.044918	UBE2D3, UBE2Z, ANAPC5, TRIP12	71	147	12983	4.97576	0.999898	0.683031	43.7878
GOTERM_BP_FAT	GO:0016567~protein ubiquitination	3	3.06122	0.162504	UBE2D3, VCP, TRIP12	83	119	13528	4.10894	1	0.750418	92.6561
Annotation Cluster 8	Enrichment Score: 2.175520849752908
Category	Term	Count	%	PValue	Genes	List Total	Pop Hits	Pop Total	Fold Enrichment	Bonferroni	Benjamini	FDR
UP_SEQ_FEATURE	domain:SAP	3	3.06122	0.00601685	HNRNPUL1, ACIN1, SF3B2	98	23	19113	25.4388	0.89017	0.307977	7.97299
SMART	SM00513:SAP	3	3.06122	0.006985	HNRNPUL1, ACIN1, SF3B2	51	23	9079	23.2199	0.285703	0.106092	6.47073
INTERPRO	IPR003034:DNA-binding SAP	3	3.06122	0.00707786	HNRNPUL1, ACIN1, SF3B2	93	23	16659	23.3647	0.781299	0.262146	8.60823
Annotation Cluster 9	Enrichment Score: 1.3265398879366714
Category	Term	Count	%	PValue	Genes	List Total	Pop Hits	Pop Total	Fold Enrichment	Bonferroni	Benjamini	FDR
SP_PIR_KEYWORDS	tricarboxylic acid cycle	3	3.06122	0.00496565	DLST, CS, IDH3B	98	21	19235	28.0394	0.518942	0.0447054	5.75175
GOTERM_BP_FAT	GO:0006099~tricarboxylic acid cycle	3	3.06122	0.00845497	DLST, CS, IDH3B	83	23	13528	21.2593	0.993155	0.0986276	11.7528
GOTERM_BP_FAT	GO:0046356~acetyl-CoA catabolic process	3	3.06122	0.00845497	DLST, CS, IDH3B	83	23	13528	21.2593	0.993155	0.0986276	11.7528
GOTERM_BP_FAT	GO:0009109~coenzyme catabolic process	3	3.06122	0.0107344	DLST, CS, IDH3B	83	26	13528	18.8063	0.998227	0.12128	14.6934
GOTERM_BP_FAT	GO:0006084~acetyl-CoA metabolic process	3	3.06122	0.0150615	DLST, CS, IDH3B	83	31	13528	15.773	0.999865	0.163197	20.0259
GOTERM_BP_FAT	GO:0051187~cofactor catabolic process	3	3.06122	0.0150615	DLST, CS, IDH3B	83	31	13528	15.773	0.999865	0.163197	20.0259
GOTERM_CC_FAT	GO:0005759~mitochondrial matrix	6	6.12245	0.0152641	DLST, CS, MRPL9, IDH3B, KARS, DAP3	83	227	12782	4.07048	0.954577	0.186261	17.5479
GOTERM_CC_FAT	GO:0031980~mitochondrial lumen	6	6.12245	0.0152641	DLST, CS, MRPL9, IDH3B, KARS, DAP3	83	227	12782	4.07048	0.954577	0.186261	17.5479
GOTERM_BP_FAT	GO:0043648~dicarboxylic acid metabolic process	3	3.06122	0.0179597	DLST, CS, IDH3B	83	34	13528	14.3813	0.999976	0.185011	23.422
GOTERM_BP_FAT	GO:0009060~aerobic respiration	3	3.06122	0.0189742	DLST, CS, IDH3B	83	35	13528	13.9704	0.999987	0.19117	24.5785
KEGG_PATHWAY	hsa00020:Citrate cycle (TCA cycle)	3	3.06122	0.025449	DLST, CS, IDH3B	42	31	5085	11.7166	0.583749	0.196772	20.2838
SP_PIR_KEYWORDS	transit peptide	7	7.14286	0.0333635	DLST, MMADHC, CS, MRPL9, IDH3B, KARS, DAP3	98	476	19235	2.8864	0.993182	0.211426	33.222
UP_SEQ_FEATURE	transit peptide:Mitochondrion	6	6.12245	0.0891499	DLST, MMADHC, CS, MRPL9, IDH3B, DAP3	98	467	19113	2.50575	1	0.967209	72.351
GOTERM_BP_FAT	GO:0045333~cellular respiration	3	3.06122	0.117049	DLST, CS, IDH3B	83	97	13528	5.04086	1	0.653207	84.0074
SP_PIR_KEYWORDS	mitochondrion	8	8.16327	0.126916	DLST, MMADHC, CS, MRPL9, IDH3B, YME1L1, KARS, DAP3	98	832	19235	1.88726	1	0.52238	80.1129
GOTERM_BP_FAT	GO:0015980~energy derivation by oxidation of organic compounds	3	3.06122	0.217194	DLST, CS, IDH3B	83	144	13528	3.39558	1	0.83789	97.2832
GOTERM_BP_FAT	GO:0006732~coenzyme metabolic process	3	3.06122	0.237309	DLST, CS, IDH3B	83	153	13528	3.19584	1	0.862997	98.1482
GOTERM_BP_FAT	GO:0051186~cofactor metabolic process	3	3.06122	0.331515	DLST, CS, IDH3B	83	195	13528	2.50751	1	0.938041	99.7342
GOTERM_CC_FAT	GO:0044429~mitochondrial part	6	6.12245	0.334434	DLST, CS, MRPL9, IDH3B, KARS, DAP3	83	595	12782	1.55294	1	0.93463	99.3946
GOTERM_CC_FAT	GO:0005739~mitochondrion	8	8.16327	0.553269	DLST, MMADHC, CS, MRPL9, IDH3B, YME1L1, KARS, DAP3	83	1087	12782	1.13339	1	0.982563	99.9959
GOTERM_BP_FAT	GO:0006091~generation of precursor metabolites and energy	3	3.06122	0.569223	DLST, CS, IDH3B	83	313	13528	1.56218	1	0.989277	99.9996
Annotation Cluster 10	Enrichment Score: 1.2352289550066016
Category	Term	Count	%	PValue	Genes	List Total	Pop Hits	Pop Total	Fold Enrichment	Bonferroni	Benjamini	FDR
INTERPRO	IPR003960:ATPase, AAA-type, conserved site	3	3.06122	0.01509	VCP, VPS4A, YME1L1	93	34	16659	15.8055	0.961376	0.418598	17.5262
INTERPRO	IPR003959:ATPase, AAA-type, core	3	3.06122	0.0299922	VCP, VPS4A, YME1L1	93	49	16659	10.9671	0.998521	0.51522	32.0161
SMART	SM00382:AAA	4	4.08163	0.0445766	VCP, SRPR, VPS4A, YME1L1	51	144	9079	4.94499	0.887953	0.305668	35.2861
INTERPRO	IPR003593:ATPase, AAA+ type, core	4	4.08163	0.0455178	VCP, SRPR, VPS4A, YME1L1	93	144	16659	4.97581	0.999953	0.59599	44.5881
UP_SEQ_FEATURE	nucleotide phosphate-binding region:ATP	5	5.10204	0.725886	VCP, VPS4A, YME1L1, CMPK1, KARS	98	962	19113	1.01367	1	1	100
Annotation Cluster 11	Enrichment Score: 1.2250237613350776
Category	Term	Count	%	PValue	Genes	List Total	Pop Hits	Pop Total	Fold Enrichment	Bonferroni	Benjamini	FDR
GOTERM_MF_FAT	GO:0003743~translation initiation factor activity	3	3.06122	0.0427614	COPS5, EIF4H, EIF3I	71	61	12983	8.99307	0.99984	0.713107	42.176
GOTERM_BP_FAT	GO:0006412~translation	6	6.12245	0.0504435	COPS5, EIF4H, MRPL9, EIF3I, KARS, MARS	83	331	13528	2.95446	1	0.402482	53.3346
GOTERM_MF_FAT	GO:0008135~translation factor activity, nucleic acid binding	3	3.06122	0.0979652	COPS5, EIF4H, EIF3I	71	98	12983	5.59773	1	0.820642	72.5356
Annotation Cluster 12	Enrichment Score: 1.15483302315435
Category	Term	Count	%	PValue	Genes	List Total	Pop Hits	Pop Total	Fold Enrichment	Bonferroni	Benjamini	FDR
GOTERM_BP_FAT	GO:0048193~Golgi vesicle transport	6	6.12245	0.00118559	GABARAPL2, SEC31A, VCP, COPB1, STX16, SEC22B	83	131	13528	7.4651	0.501602	0.0181583	1.73165
GOTERM_BP_FAT	GO:0015031~protein transport	13	13.2653	0.00204375	RBM22, RAB7A, GABARAPL2, SEC31A, CDC37, VCP, TMED2, SRPR, COPB1, STX16, SEC22B, VPS4A, SERP1	83	762	13528	2.78063	0.699079	0.0288656	2.96757
GOTERM_BP_FAT	GO:0045184~establishment of protein localization	13	13.2653	0.00220562	RBM22, RAB7A, GABARAPL2, SEC31A, CDC37, VCP, TMED2, SRPR, COPB1, STX16, SEC22B, VPS4A, SERP1	83	769	13528	2.75532	0.726412	0.0296928	3.19907
SP_PIR_KEYWORDS	protein transport	9	9.18367	0.00314031	GABARAPL2, RAB7A, SEC31A, TMED2, COPB1, STX16, VPS4A, SEC22B, SERP1	98	485	19235	3.64223	0.3702	0.0324858	3.67365
GOTERM_BP_FAT	GO:0006891~intra-Golgi vesicle-mediated transport	3	3.06122	0.00580489	GABARAPL2, COPB1, STX16	83	19	13528	25.7349	0.967202	0.0715988	8.21542
GOTERM_BP_FAT	GO:0008104~protein localization	13	13.2653	0.00663986	RBM22, RAB7A, GABARAPL2, SEC31A, CDC37, VCP, TMED2, SRPR, COPB1, STX16, SEC22B, VPS4A, SERP1	83	882	13528	2.40232	0.979971	0.0798367	9.34397
SP_PIR_KEYWORDS	er-golgi transport	4	4.08163	0.0085359	SEC31A, TMED2, COPB1, SEC22B	98	83	19235	9.45906	0.716392	0.0714464	9.69817
GOTERM_BP_FAT	GO:0046907~intracellular transport	10	10.2041	0.0176845	RBM22, GABARAPL2, SEC31A, VCP, SRPR, COPB1, STX16, VPS4A, SEC22B, CDC37	83	657	13528	2.48079	0.999972	0.185651	23.1053
GOTERM_BP_FAT	GO:0016192~vesicle-mediated transport	9	9.18367	0.0231723	GABARAPL2, RAB7A, SEC31A, VCP, TMED2, COPB1, STX16, VPS4A, SEC22B	83	576	13528	2.54669	0.999999	0.224972	29.194
GOTERM_BP_FAT	GO:0070727~cellular macromolecule localization	7	7.14286	0.0395632	RBM22, VCP, SRPR, COPB1, STX16, CASC3, CDC37	83	414	13528	2.75583	1	0.335382	44.8108
GOTERM_BP_FAT	GO:0006886~intracellular protein transport	6	6.12245	0.0765574	RBM22, VCP, SRPR, COPB1, STX16, CDC37	83	374	13528	2.61478	1	0.529554	69.0499
GOTERM_BP_FAT	GO:0034613~cellular protein localization	6	6.12245	0.103926	RBM22, VCP, SRPR, COPB1, STX16, CDC37	83	411	13528	2.37939	1	0.623166	80.1268
SP_PIR_KEYWORDS	cytoplasmic vesicle	4	4.08163	0.119025	RAB7A, SEC31A, TMED2, COPB1	98	238	19235	3.29875	1	0.511537	77.8655
SP_PIR_KEYWORDS	transport	13	13.2653	0.13428	RAB7A, GABARAPL2, SEC31A, ATP6V1G1, CASC3, VCP, TMED2, RBM8A, COPB1, STX16, SEC22B, VPS4A, SERP1	98	1670	19235	1.52789	1	0.530935	82.0196
SP_PIR_KEYWORDS	golgi apparatus	6	6.12245	0.175776	GABARAPL2, TMED2, COPB1, GORASP2, STX16, SEC22B	98	588	19235	2.00281	1	0.600155	89.9782
GOTERM_CC_FAT	GO:0005794~Golgi apparatus	9	9.18367	0.195239	GABARAPL2, RAB7A, SEC31A, TMED2, COPB1, GORASP2, STX16, SEC22B, MAPRE1	83	872	12782	1.58945	1	0.850166	93.4436
GOTERM_BP_FAT	GO:0016044~membrane organization	5	5.10204	0.200081	RAB7A, DOCK2, SEC31A, COPB1, SERP1	83	381	13528	2.13895	1	0.821698	96.2645
GOTERM_CC_FAT	GO:0030659~cytoplasmic vesicle membrane	3	3.06122	0.224127	SEC31A, TMED2, COPB1	83	139	12782	3.32374	1	0.859396	95.8551
GOTERM_CC_FAT	GO:0012506~vesicle membrane	3	3.06122	0.252605	SEC31A, TMED2, COPB1	83	151	12782	3.0596	1	0.88554	97.4071
GOTERM_CC_FAT	GO:0044431~Golgi apparatus part	4	4.08163	0.292032	GABARAPL2, SEC31A, COPB1, GORASP2	83	294	12782	2.09524	1	0.916187	98.6862
GOTERM_CC_FAT	GO:0044433~cytoplasmic vesicle part	3	3.06122	0.337993	SEC31A, TMED2, COPB1	83	187	12782	2.47059	1	0.931056	99.4339
GOTERM_BP_FAT	GO:0006605~protein targeting	3	3.06122	0.375487	RBM22, SRPR, CDC37	83	215	13528	2.27425	1	0.955178	99.9024
GOTERM_CC_FAT	GO:0016023~cytoplasmic membrane-bounded vesicle	5	5.10204	0.472318	RAB7A, SEC31A, TMED2, COPB1, SEC22B	83	550	12782	1.4	1	0.965999	99.9671
GOTERM_CC_FAT	GO:0031988~membrane-bounded vesicle	5	5.10204	0.497573	RAB7A, SEC31A, TMED2, COPB1, SEC22B	83	568	12782	1.35563	1	0.971201	99.9822
GOTERM_CC_FAT	GO:0031090~organelle membrane	8	8.16327	0.562286	GABARAPL2, SUMO1, SEC31A, TMED2, SRPR, COPB1, VPS4A, ATP6V1G1	83	1096	12782	1.12409	1	0.982584	99.9968
GOTERM_CC_FAT	GO:0012505~endomembrane system	6	6.12245	0.568626	GABARAPL2, SUMO1, SEC31A, TMED2, SRPR, COPB1	83	782	12782	1.18159	1	0.982114	99.9974
GOTERM_CC_FAT	GO:0031410~cytoplasmic vesicle	5	5.10204	0.595491	RAB7A, SEC31A, TMED2, COPB1, SEC22B	83	642	12782	1.19938	1	0.98399	99.9988
GOTERM_CC_FAT	GO:0031982~vesicle	5	5.10204	0.629567	RAB7A, SEC31A, TMED2, COPB1, SEC22B	83	670	12782	1.14925	1	0.985693	99.9996
Annotation Cluster 13	Enrichment Score: 1.1370352290693382
Category	Term	Count	%	PValue	Genes	List Total	Pop Hits	Pop Total	Fold Enrichment	Bonferroni	Benjamini	FDR
GOTERM_BP_FAT	GO:0010605~negative regulation of macromolecule metabolic process	16	16.3265	2.99072e-05	KHDRBS1, ANAPC5, MTA2, TH1L, SNW1, UBE2I, PSMA1, PSMF1, SUMO1, HDAC3, PSMB1, PSMD2, PSME3, PSMD6, PSMD7, ADAR	83	734	13528	3.55287	0.0174026	0.000626797	0.0440293
GOTERM_BP_FAT	GO:0010629~negative regulation of gene expression	8	8.16327	0.0329593	KHDRBS1, SUMO1, HDAC3, MTA2, TH1L, UBE2I, SNW1, ADAR	83	504	13528	2.58711	1	0.296231	38.9516
GOTERM_BP_FAT	GO:0016481~negative regulation of transcription	7	7.14286	0.0597073	KHDRBS1, SUMO1, HDAC3, MTA2, TH1L, UBE2I, SNW1	83	459	13528	2.48566	1	0.447017	59.6076
GOTERM_BP_FAT	GO:0045934~negative regulation of nucleobase, nucleoside, nucleotide and nucleic acid metabolic process	7	7.14286	0.0901225	KHDRBS1, SUMO1, HDAC3, MTA2, TH1L, UBE2I, SNW1	83	512	13528	2.22835	1	0.585213	75.11
GOTERM_MF_FAT	GO:0016564~transcription repressor activity	5	5.10204	0.0908096	KHDRBS1, HDAC3, MTA2, UBE2I, SNW1	71	316	12983	2.89334	1	0.822879	69.6764
GOTERM_BP_FAT	GO:0051172~negative regulation of nitrogen compound metabolic process	7	7.14286	0.0946787	KHDRBS1, SUMO1, HDAC3, MTA2, TH1L, UBE2I, SNW1	83	519	13528	2.1983	1	0.598394	76.8835
GOTERM_BP_FAT	GO:0010558~negative regulation of macromolecule biosynthetic process	7	7.14286	0.114127	KHDRBS1, SUMO1, HDAC3, MTA2, TH1L, UBE2I, SNW1	83	547	13528	2.08577	1	0.64869	83.2102
GOTERM_BP_FAT	GO:0031327~negative regulation of cellular biosynthetic process	7	7.14286	0.124567	KHDRBS1, SUMO1, HDAC3, MTA2, TH1L, UBE2I, SNW1	83	561	13528	2.03372	1	0.672282	85.8994
GOTERM_BP_FAT	GO:0009890~negative regulation of biosynthetic process	7	7.14286	0.133881	KHDRBS1, SUMO1, HDAC3, MTA2, TH1L, UBE2I, SNW1	83	573	13528	1.99113	1	0.685184	87.9542
GOTERM_BP_FAT	GO:0045449~regulation of transcription	16	16.3265	0.629354	KHDRBS1, MORF4L1, E2F4, MTA2, TH1L, SNW1, UBE2I, ZNF207, SUMO1, HDAC3, HNRNPUL1, GTF2F1, TCEB1, XRN2, EWSR1, SUPT6H	83	2601	13528	1.00262	1	0.993693	100
GOTERM_BP_FAT	GO:0045892~negative regulation of transcription, DNA-dependent	3	3.06122	0.639765	HDAC3, MTA2, UBE2I	83	356	13528	1.37349	1	0.994039	100
GOTERM_BP_FAT	GO:0051253~negative regulation of RNA metabolic process	3	3.06122	0.648866	HDAC3, MTA2, UBE2I	83	362	13528	1.35073	1	0.993226	100
Annotation Cluster 14	Enrichment Score: 0.7790788570661378
Category	Term	Count	%	PValue	Genes	List Total	Pop Hits	Pop Total	Fold Enrichment	Bonferroni	Benjamini	FDR
SP_PIR_KEYWORDS	Protease	6	6.12245	0.0979637	PSMA1, COPS5, PSMB1, USP4, NRD1, YME1L1	98	484	19235	2.43317	1	0.454597	70.6796
GOTERM_MF_FAT	GO:0004175~endopeptidase activity	5	5.10204	0.1437	PSMA1, PSMB1, USP4, NRD1, YME1L1	71	375	12983	2.43812	1	0.873621	85.6935
SP_PIR_KEYWORDS	hydrolase	12	12.2449	0.159354	PSMA1, HDAC3, COPS5, PSMB1, VCP, USP4, PTPRA, NRD1, YME1L1, ACP1, XRN2, ADAR	98	1555	19235	1.51467	1	0.572827	87.3263
GOTERM_MF_FAT	GO:0070011~peptidase activity, acting on L-amino acid peptides	6	6.12245	0.173787	PSMA1, COPS5, PSMB1, USP4, NRD1, YME1L1	71	549	12983	1.99846	1	0.90803	90.8624
SP_PIR_KEYWORDS	metalloprotease	3	3.06122	0.176871	COPS5, NRD1, YME1L1	98	151	19235	3.89951	1	0.591041	90.1356
GOTERM_MF_FAT	GO:0008233~peptidase activity	6	6.12245	0.196849	PSMA1, COPS5, PSMB1, USP4, NRD1, YME1L1	71	574	12983	1.91142	1	0.912463	93.5919
GOTERM_MF_FAT	GO:0008237~metallopeptidase activity	3	3.06122	0.25927	COPS5, NRD1, YME1L1	71	183	12983	2.99769	1	0.957538	97.6755
Annotation Cluster 15	Enrichment Score: 0.766820964128726
Category	Term	Count	%	PValue	Genes	List Total	Pop Hits	Pop Total	Fold Enrichment	Bonferroni	Benjamini	FDR
GOTERM_CC_FAT	GO:0000118~histone deacetylase complex	3	3.06122	0.0283632	MORF4L1, HDAC3, MTA2	83	41	12782	11.2683	0.996922	0.303344	30.2977
GOTERM_CC_FAT	GO:0016585~chromatin remodeling complex	3	3.06122	0.0760651	MORF4L1, HDAC3, MTA2	83	71	12782	6.50704	1	0.54846	62.9321
GOTERM_BP_FAT	GO:0051276~chromosome organization	5	5.10204	0.338949	MORF4L1, HDAC3, MTA2, ACIN1, SUPT6H	83	485	13528	1.68029	1	0.940708	99.7746
GOTERM_BP_FAT	GO:0006325~chromatin organization	4	4.08163	0.402942	MORF4L1, HDAC3, MTA2, SUPT6H	83	378	13528	1.72474	1	0.96277	99.9497
GOTERM_BP_FAT	GO:0016568~chromatin modification	3	3.06122	0.497254	MORF4L1, HDAC3, SUPT6H	83	274	13528	1.78454	1	0.982343	99.996
Annotation Cluster 16	Enrichment Score: 0.7009921098053096
Category	Term	Count	%	PValue	Genes	List Total	Pop Hits	Pop Total	Fold Enrichment	Bonferroni	Benjamini	FDR
SP_PIR_KEYWORDS	cell cycle	7	7.14286	0.0291823	KHDRBS1, E2F4, ANAPC5, VPS4A, UBE2I, PSME3, MAPRE1	98	461	19235	2.98032	0.98714	0.195619	29.7026
GOTERM_BP_FAT	GO:0022403~cell cycle phase	6	6.12245	0.106336	KHDRBS1, HDAC3, E2F4, ANAPC5, UBE2I, MAPRE1	83	414	13528	2.36214	1	0.626553	80.8995
GOTERM_BP_FAT	GO:0051329~interphase of mitotic cell cycle	3	3.06122	0.129102	KHDRBS1, E2F4, ANAPC5	83	103	13528	4.74722	1	0.675984	86.9377
GOTERM_BP_FAT	GO:0051325~interphase	3	3.06122	0.135235	KHDRBS1, E2F4, ANAPC5	83	106	13528	4.61287	1	0.684172	88.2285
SP_PIR_KEYWORDS	cell division	4	4.08163	0.148665	ANAPC5, VPS4A, UBE2I, MAPRE1	98	264	19235	2.97387	1	0.557736	85.27
SP_PIR_KEYWORDS	mitosis	3	3.06122	0.235668	ANAPC5, UBE2I, MAPRE1	98	183	19235	3.21763	1	0.666265	95.9162
GOTERM_BP_FAT	GO:0051301~cell division	4	4.08163	0.265373	ANAPC5, VPS4A, UBE2I, MAPRE1	83	295	13528	2.21001	1	0.89004	98.9338
GOTERM_BP_FAT	GO:0000279~M phase	4	4.08163	0.321704	HDAC3, ANAPC5, UBE2I, MAPRE1	83	329	13528	1.98162	1	0.933635	99.6707
GOTERM_BP_FAT	GO:0000280~nuclear division	3	3.06122	0.38631	ANAPC5, UBE2I, MAPRE1	83	220	13528	2.22256	1	0.958604	99.9246
GOTERM_BP_FAT	GO:0007067~mitosis	3	3.06122	0.38631	ANAPC5, UBE2I, MAPRE1	83	220	13528	2.22256	1	0.958604	99.9246
GOTERM_BP_FAT	GO:0000087~M phase of mitotic cell cycle	3	3.06122	0.394911	ANAPC5, UBE2I, MAPRE1	83	224	13528	2.18287	1	0.96086	99.9387
GOTERM_BP_FAT	GO:0048285~organelle fission	3	3.06122	0.405586	ANAPC5, UBE2I, MAPRE1	83	229	13528	2.13521	1	0.962495	99.9529
Annotation Cluster 17	Enrichment Score: 0.5800722319191146
Category	Term	Count	%	PValue	Genes	List Total	Pop Hits	Pop Total	Fold Enrichment	Bonferroni	Benjamini	FDR
SP_PIR_KEYWORDS	ligase	6	6.12245	0.0191454	UBE2D3, UBE2Z, UBE2I, KARS, TRIP12, MARS	98	305	19235	3.86116	0.941671	0.146039	20.5496
GOTERM_MF_FAT	GO:0000166~nucleotide binding	20	20.4082	0.025971	RBM22, RAB7A, UBE2Z, IDH3B, UBE2I, CMPK1, KARS, UBE2D3, PAPOLA, HNRNPH3, VCP, RBM8A, SRPR, EIF4H, U2AF1, VPS4A, YME1L1, ACIN1, EWSR1, MARS	71	2245	12983	1.62903	0.994819	0.584029	28.0948
SP_PIR_KEYWORDS	atp-binding	10	10.2041	0.224705	PAPOLA, UBE2D3, UBE2Z, VCP, VPS4A, UBE2I, YME1L1, CMPK1, KARS, MARS	98	1326	19235	1.48021	1	0.667258	95.162
SP_PIR_KEYWORDS	nucleotide-binding	12	12.2449	0.228623	RAB7A, PAPOLA, UBE2D3, UBE2Z, VCP, SRPR, VPS4A, UBE2I, YME1L1, CMPK1, KARS, MARS	98	1686	19235	1.39698	1	0.663861	95.4451
GOTERM_MF_FAT	GO:0005524~ATP binding	10	10.2041	0.401808	PAPOLA, UBE2D3, UBE2Z, VCP, VPS4A, UBE2I, YME1L1, CMPK1, KARS, MARS	71	1477	12983	1.23804	1	0.994133	99.8404
GOTERM_MF_FAT	GO:0032555~purine ribonucleotide binding	12	12.2449	0.403005	RAB7A, PAPOLA, UBE2D3, UBE2Z, VCP, SRPR, VPS4A, UBE2I, YME1L1, CMPK1, KARS, MARS	71	1836	12983	1.19516	1	0.992648	99.8444
GOTERM_MF_FAT	GO:0032553~ribonucleotide binding	12	12.2449	0.403005	RAB7A, PAPOLA, UBE2D3, UBE2Z, VCP, SRPR, VPS4A, UBE2I, YME1L1, CMPK1, KARS, MARS	71	1836	12983	1.19516	1	0.992648	99.8444
GOTERM_MF_FAT	GO:0032559~adenyl ribonucleotide binding	10	10.2041	0.417845	PAPOLA, UBE2D3, UBE2Z, VCP, VPS4A, UBE2I, YME1L1, CMPK1, KARS, MARS	71	1497	12983	1.2215	1	0.992689	99.8865
GOTERM_MF_FAT	GO:0017076~purine nucleotide binding	12	12.2449	0.462912	RAB7A, PAPOLA, UBE2D3, UBE2Z, VCP, SRPR, VPS4A, UBE2I, YME1L1, CMPK1, KARS, MARS	71	1918	12983	1.14406	1	0.995507	99.9587
GOTERM_MF_FAT	GO:0030554~adenyl nucleotide binding	10	10.2041	0.481847	PAPOLA, UBE2D3, UBE2Z, VCP, VPS4A, UBE2I, YME1L1, CMPK1, KARS, MARS	71	1577	12983	1.15954	1	0.995827	99.9736
GOTERM_MF_FAT	GO:0001883~purine nucleoside binding	10	10.2041	0.500843	PAPOLA, UBE2D3, UBE2Z, VCP, VPS4A, UBE2I, YME1L1, CMPK1, KARS, MARS	71	1601	12983	1.14216	1	0.996146	99.9835
GOTERM_MF_FAT	GO:0001882~nucleoside binding	10	10.2041	0.509497	PAPOLA, UBE2D3, UBE2Z, VCP, VPS4A, UBE2I, YME1L1, CMPK1, KARS, MARS	71	1612	12983	1.13436	1	0.995828	99.9867
UP_SEQ_FEATURE	nucleotide phosphate-binding region:ATP	5	5.10204	0.725886	VCP, VPS4A, YME1L1, CMPK1, KARS	98	962	19113	1.01367	1	1	100
Annotation Cluster 18	Enrichment Score: 0.489516606460886
Category	Term	Count	%	PValue	Genes	List Total	Pop Hits	Pop Total	Fold Enrichment	Bonferroni	Benjamini	FDR
GOTERM_CC_FAT	GO:0005773~vacuole	4	4.08163	0.219606	GABARAPL2, RAB7A, USP4, ATP6V1G1	83	252	12782	2.44444	1	0.863792	95.5418
GOTERM_CC_FAT	GO:0005764~lysosome	3	3.06122	0.393462	RAB7A, USP4, ATP6V1G1	83	211	12782	2.18957	1	0.947963	99.8111
GOTERM_CC_FAT	GO:0000323~lytic vacuole	3	3.06122	0.393462	RAB7A, USP4, ATP6V1G1	83	211	12782	2.18957	1	0.947963	99.8111
Annotation Cluster 19	Enrichment Score: 0.47574780578422404
Category	Term	Count	%	PValue	Genes	List Total	Pop Hits	Pop Total	Fold Enrichment	Bonferroni	Benjamini	FDR
GOTERM_BP_FAT	GO:0006351~transcription, DNA-dependent	4	4.08163	0.260456	COPS5, GTF2F1, POLR2C, XRN2	83	292	13528	2.23271	1	0.887696	98.8237
GOTERM_BP_FAT	GO:0032774~RNA biosynthetic process	4	4.08163	0.267015	COPS5, GTF2F1, POLR2C, XRN2	83	296	13528	2.20254	1	0.888848	98.9683
GOTERM_BP_FAT	GO:0006366~transcription from RNA polymerase II promoter	3	3.06122	0.416174	COPS5, GTF2F1, POLR2C	83	234	13528	2.08959	1	0.965285	99.9638
GOTERM_BP_FAT	GO:0043933~macromolecular complex subunit organization	6	6.12245	0.431981	VCP, GTF2F1, USP39, SF3A1, POLR2C, XRN2	83	710	13528	1.37736	1	0.96852	99.9758
Annotation Cluster 20	Enrichment Score: 0.4446500511685451
Category	Term	Count	%	PValue	Genes	List Total	Pop Hits	Pop Total	Fold Enrichment	Bonferroni	Benjamini	FDR
GOTERM_CC_FAT	GO:0005792~microsome	4	4.08163	0.194738	DLST, VCP, TMED2, STX16	83	237	12782	2.59916	1	0.861769	93.3922
GOTERM_CC_FAT	GO:0042598~vesicular fraction	4	4.08163	0.206255	DLST, VCP, TMED2, STX16	83	244	12782	2.52459	1	0.855514	94.4846
GOTERM_CC_FAT	GO:0000267~cell fraction	9	9.18367	0.39298	DLST, GABARAPL2, IK, VCP, TMED2, STX16, ABI1, ACP1, KARS	83	1083	12782	1.27978	1	0.952191	99.8093
GOTERM_CC_FAT	GO:0005624~membrane fraction	6	6.12245	0.599389	DLST, GABARAPL2, VCP, TMED2, STX16, ABI1	83	809	12782	1.14215	1	0.983193	99.999
GOTERM_CC_FAT	GO:0005626~insoluble fraction	6	6.12245	0.63214	DLST, GABARAPL2, VCP, TMED2, STX16, ABI1	83	839	12782	1.10131	1	0.984819	99.9996
Annotation Cluster 21	Enrichment Score: 0.4042450204485
Category	Term	Count	%	PValue	Genes	List Total	Pop Hits	Pop Total	Fold Enrichment	Bonferroni	Benjamini	FDR
UP_SEQ_FEATURE	repeat:WD 5	3	3.06122	0.331597	SEC31A, DCAF8, EIF3I	98	233	19113	2.51112	1	0.999988	99.6099
INTERPRO	IPR019782:WD40 repeat 2	3	3.06122	0.35552	SEC31A, DCAF8, EIF3I	93	226	16659	2.37782	1	0.999277	99.6179
UP_SEQ_FEATURE	repeat:WD 4	3	3.06122	0.364764	SEC31A, DCAF8, EIF3I	98	251	19113	2.33104	1	0.999984	99.8064
INTERPRO	IPR017986:WD40 repeat, region	3	3.06122	0.37935	SEC31A, DCAF8, EIF3I	93	238	16659	2.25793	1	0.999318	99.763
INTERPRO	IPR019781:WD40 repeat, subgroup	3	3.06122	0.387215	SEC31A, DCAF8, EIF3I	93	242	16659	2.22061	1	0.999076	99.7983
UP_SEQ_FEATURE	repeat:WD 3	3	3.06122	0.390137	SEC31A, DCAF8, EIF3I	98	265	19113	2.20789	1	0.999988	99.8896
UP_SEQ_FEATURE	repeat:WD 2	3	3.06122	0.406217	SEC31A, DCAF8, EIF3I	98	274	19113	2.13537	1	0.999987	99.9235
UP_SEQ_FEATURE	repeat:WD 1	3	3.06122	0.406217	SEC31A, DCAF8, EIF3I	98	274	19113	2.13537	1	0.999987	99.9235
SP_PIR_KEYWORDS	wd repeat	3	3.06122	0.406657	SEC31A, DCAF8, EIF3I	98	276	19235	2.13343	1	0.846107	99.7994
SMART	SM00320:WD40	3	3.06122	0.433116	SEC31A, DCAF8, EIF3I	51	266	9079	2.00774	1	0.979598	99.5559
INTERPRO	IPR001680:WD40 repeat	3	3.06122	0.433448	SEC31A, DCAF8, EIF3I	93	266	16659	2.02025	1	0.999499	99.9254
INTERPRO	IPR019775:WD40 repeat, conserved site	3	3.06122	0.454026	SEC31A, DCAF8, EIF3I	93	277	16659	1.94003	1	0.999509	99.9533
Annotation Cluster 22	Enrichment Score: 0.3527559430632675
Category	Term	Count	%	PValue	Genes	List Total	Pop Hits	Pop Total	Fold Enrichment	Bonferroni	Benjamini	FDR
INTERPRO	IPR011991:Winged helix repressor DNA-binding	4	4.08163	0.0848616	E2F4, GTF2F1, EWSR1, ADAR	93	187	16659	3.83164	1	0.794325	67.4964
GOTERM_MF_FAT	GO:0016564~transcription repressor activity	5	5.10204	0.0908096	KHDRBS1, HDAC3, MTA2, UBE2I, SNW1	71	316	12983	2.89334	1	0.822879	69.6764
GOTERM_MF_FAT	GO:0030528~transcription regulator activity	12	12.2449	0.186775	KHDRBS1, HDAC3, E2F4, COPS5, GTF2F1, MTA2, UBE2I, SNW1, TCEB1, EWSR1, SUPT6H, ZNF207	71	1512	12983	1.45126	1	0.912167	92.5082
GOTERM_BP_FAT	GO:0006357~regulation of transcription from RNA polymerase II promoter	6	6.12245	0.45245	HDAC3, E2F4, MTA2, SNW1, TCEB1, SUPT6H	83	727	13528	1.34516	1	0.973875	99.9859
SP_PIR_KEYWORDS	Transcription	12	12.2449	0.475514	KHDRBS1, MORF4L1, HDAC3, E2F4, HNRNPUL1, GTF2F1, TH1L, TCEB1, POLR2C, EWSR1, XRN2, SUPT6H	98	2071	19235	1.13728	1	0.889876	99.9538
GOTERM_BP_FAT	GO:0006350~transcription	14	14.2857	0.514703	KHDRBS1, MORF4L1, E2F4, COPS5, TH1L, POLR2C, PAPOLA, HDAC3, HNRNPUL1, GTF2F1, TCEB1, XRN2, EWSR1, SUPT6H	83	2101	13528	1.08607	1	0.983105	99.9976
SP_PIR_KEYWORDS	transcription regulation	11	11.2245	0.577611	KHDRBS1, MORF4L1, HDAC3, E2F4, HNRNPUL1, GTF2F1, TH1L, TCEB1, EWSR1, XRN2, SUPT6H	98	2026	19235	1.06566	1	0.932492	99.9965
GOTERM_BP_FAT	GO:0045449~regulation of transcription	16	16.3265	0.629354	KHDRBS1, MORF4L1, E2F4, MTA2, TH1L, SNW1, UBE2I, ZNF207, SUMO1, HDAC3, HNRNPUL1, GTF2F1, TCEB1, XRN2, EWSR1, SUPT6H	83	2601	13528	1.00262	1	0.993693	100
GOTERM_MF_FAT	GO:0003700~transcription factor activity	5	5.10204	0.781008	E2F4, MTA2, EWSR1, SUPT6H, ZNF207	71	975	12983	0.937739	1	0.999899	100
GOTERM_MF_FAT	GO:0003677~DNA binding	11	11.2245	0.830542	KHDRBS1, HDAC3, SON, E2F4, GTF2F1, MTA2, POLR2C, EWSR1, SUPT6H, ZNF207, ADAR	71	2331	12983	0.862913	1	0.999971	100
GOTERM_BP_FAT	GO:0006355~regulation of transcription, DNA-dependent	9	9.18367	0.858707	HDAC3, E2F4, MTA2, UBE2I, SNW1, TCEB1, EWSR1, SUPT6H, ZNF207	83	1773	13528	0.82735	1	0.999873	100
GOTERM_BP_FAT	GO:0051252~regulation of RNA metabolic process	9	9.18367	0.875008	HDAC3, E2F4, MTA2, UBE2I, SNW1, TCEB1, EWSR1, SUPT6H, ZNF207	83	1813	13528	0.809096	1	0.999916	100
SP_PIR_KEYWORDS	dna-binding	7	7.14286	0.919002	SON, E2F4, GTF2F1, MTA2, EWSR1, ZNF207, ADAR	98	1868	19235	0.735508	1	0.999382	100
Annotation Cluster 23	Enrichment Score: 0.33487622520148386
Category	Term	Count	%	PValue	Genes	List Total	Pop Hits	Pop Total	Fold Enrichment	Bonferroni	Benjamini	FDR
GOTERM_BP_FAT	GO:0030097~hemopoiesis	3	3.06122	0.420384	DOCK2, ACIN1, ADD1	83	236	13528	2.07188	1	0.965608	99.9675
GOTERM_BP_FAT	GO:0048534~hemopoietic or lymphoid organ development	3	3.06122	0.469657	DOCK2, ACIN1, ADD1	83	260	13528	1.88063	1	0.977605	99.9912
GOTERM_BP_FAT	GO:0002520~immune system development	3	3.06122	0.501123	DOCK2, ACIN1, ADD1	83	276	13528	1.77161	1	0.98172	99.9964
Annotation Cluster 24	Enrichment Score: 0.2753209725548836
Category	Term	Count	%	PValue	Genes	List Total	Pop Hits	Pop Total	Fold Enrichment	Bonferroni	Benjamini	FDR
SP_PIR_KEYWORDS	Apoptosis	4	4.08163	0.301753	UBE2Z, PSME3, ACIN1, DAP3	98	381	19235	2.06064	1	0.750792	98.6077
GOTERM_BP_FAT	GO:0006916~anti-apoptosis	3	3.06122	0.355824	HDAC3, SON, RNF7	83	206	13528	2.37361	1	0.948556	99.846
GOTERM_BP_FAT	GO:0006915~apoptosis	5	5.10204	0.498665	UBE2Z, VCP, PSME3, ACIN1, DAP3	83	602	13528	1.35372	1	0.981921	99.9962
GOTERM_BP_FAT	GO:0012501~programmed cell death	5	5.10204	0.510414	UBE2Z, VCP, PSME3, ACIN1, DAP3	83	611	13528	1.33378	1	0.982926	99.9973
GOTERM_BP_FAT	GO:0042981~regulation of apoptosis	6	6.12245	0.542308	HDAC3, SON, RNF7, VCP, PSME3, DAP3	83	804	13528	1.21633	1	0.986807	99.999
GOTERM_BP_FAT	GO:0043067~regulation of programmed cell death	6	6.12245	0.551284	HDAC3, SON, RNF7, VCP, PSME3, DAP3	83	812	13528	1.20434	1	0.987677	99.9992
GOTERM_BP_FAT	GO:0010941~regulation of cell death	6	6.12245	0.554629	HDAC3, SON, RNF7, VCP, PSME3, DAP3	83	815	13528	1.19991	1	0.987676	99.9993
GOTERM_BP_FAT	GO:0043066~negative regulation of apoptosis	3	3.06122	0.636691	HDAC3, SON, RNF7	83	354	13528	1.38125	1	0.994045	100
GOTERM_BP_FAT	GO:0008219~cell death	5	5.10204	0.640502	UBE2Z, VCP, PSME3, ACIN1, DAP3	83	719	13528	1.13343	1	0.993837	100
GOTERM_BP_FAT	GO:0043069~negative regulation of programmed cell death	3	3.06122	0.644338	HDAC3, SON, RNF7	83	359	13528	1.36202	1	0.993635	100
GOTERM_BP_FAT	GO:0060548~negative regulation of cell death	3	3.06122	0.645852	HDAC3, SON, RNF7	83	360	13528	1.35823	1	0.993499	100
GOTERM_BP_FAT	GO:0016265~death	5	5.10204	0.645968	UBE2Z, VCP, PSME3, ACIN1, DAP3	83	724	13528	1.12561	1	0.993236	100
Annotation Cluster 25	Enrichment Score: 0.19470422043665164
Category	Term	Count	%	PValue	Genes	List Total	Pop Hits	Pop Total	Fold Enrichment	Bonferroni	Benjamini	FDR
GOTERM_BP_FAT	GO:0043933~macromolecular complex subunit organization	6	6.12245	0.431981	VCP, GTF2F1, USP39, SF3A1, POLR2C, XRN2	83	710	13528	1.37736	1	0.96852	99.9758
GOTERM_BP_FAT	GO:0065003~macromolecular complex assembly	5	5.10204	0.578184	VCP, GTF2F1, USP39, SF3A1, POLR2C	83	665	13528	1.22547	1	0.990011	99.9997
GOTERM_BP_FAT	GO:0070271~protein complex biogenesis	3	3.06122	0.816256	VCP, GTF2F1, POLR2C	83	505	13528	0.968245	1	0.999603	100
GOTERM_BP_FAT	GO:0006461~protein complex assembly	3	3.06122	0.816256	VCP, GTF2F1, POLR2C	83	505	13528	0.968245	1	0.999603	100
Annotation Cluster 26	Enrichment Score: 0.1891087084536938
Category	Term	Count	%	PValue	Genes	List Total	Pop Hits	Pop Total	Fold Enrichment	Bonferroni	Benjamini	FDR
SP_PIR_KEYWORDS	zinc	14	14.2857	0.308546	RBM22, MTA2, NRD1, ZNF207, RNF114, RNF7, USP39, U2AF1, YME1L1, ZC3H11A, XRN2, EWSR1, ADAR, MARS	98	2189	19235	1.2553	1	0.751097	98.7606
SP_PIR_KEYWORDS	zinc-finger	10	10.2041	0.503715	RBM22, RNF114, RNF7, MTA2, USP39, U2AF1, ZC3H11A, EWSR1, XRN2, ZNF207	98	1718	19235	1.14247	1	0.898596	99.9761
SP_PIR_KEYWORDS	metal-binding	16	16.3265	0.541902	RBM22, COPS5, MTA2, NRD1, IDH3B, KARS, ZNF207, RNF114, RNF7, USP39, U2AF1, YME1L1, ZC3H11A, XRN2, EWSR1, ADAR	98	2972	19235	1.05666	1	0.917484	99.9908
GOTERM_MF_FAT	GO:0008270~zinc ion binding	13	13.2653	0.606248	RBM22, MTA2, NRD1, ZNF207, RNF114, RNF7, USP39, U2AF1, YME1L1, ZC3H11A, XRN2, EWSR1, ADAR	71	2311	12983	1.02863	1	0.998384	99.9992
GOTERM_MF_FAT	GO:0046914~transition metal ion binding	15	15.3061	0.662587	RBM22, MTA2, NRD1, IDH3B, ZNF207, RNF114, DOCK2, RNF7, USP39, U2AF1, YME1L1, ZC3H11A, XRN2, EWSR1, ADAR	71	2785	12983	0.984879	1	0.999097	99.9999
GOTERM_MF_FAT	GO:0046872~metal ion binding	17	17.3469	0.963627	RBM22, COPS5, MTA2, NRD1, IDH3B, ZNF207, RNF114, DOCK2, RNF7, USP39, U2AF1, YME1L1, ZC3H11A, XRN2, EWSR1, ADD1, ADAR	71	4140	12983	0.750871	1	1	100
GOTERM_MF_FAT	GO:0043169~cation binding	17	17.3469	0.967617	RBM22, COPS5, MTA2, NRD1, IDH3B, ZNF207, RNF114, DOCK2, RNF7, USP39, U2AF1, YME1L1, ZC3H11A, XRN2, EWSR1, ADD1, ADAR	71	4179	12983	0.743864	1	1	100
GOTERM_MF_FAT	GO:0043167~ion binding	17	17.3469	0.973193	RBM22, COPS5, MTA2, NRD1, IDH3B, ZNF207, RNF114, DOCK2, RNF7, USP39, U2AF1, YME1L1, ZC3H11A, XRN2, EWSR1, ADD1, ADAR	71	4241	12983	0.732989	1	1	100
Annotation Cluster 27	Enrichment Score: 0.18805008429144102
Category	Term	Count	%	PValue	Genes	List Total	Pop Hits	Pop Total	Fold Enrichment	Bonferroni	Benjamini	FDR
GOTERM_BP_FAT	GO:0006281~DNA repair	3	3.06122	0.516411	MORF4L1, SUMO1, VCP	83	284	13528	1.7217	1	0.982778	99.9977
GOTERM_BP_FAT	GO:0006259~DNA metabolic process	4	4.08163	0.596835	MORF4L1, SUMO1, VCP, XRN2	83	506	13528	1.28844	1	0.991803	99.9998
GOTERM_BP_FAT	GO:0006974~response to DNA damage stimulus	3	3.06122	0.665085	MORF4L1, SUMO1, VCP	83	373	13528	1.3109	1	0.994362	100
GOTERM_BP_FAT	GO:0033554~cellular response to stress	3	3.06122	0.863123	MORF4L1, SUMO1, VCP	83	566	13528	0.863894	1	0.999883	100
Annotation Cluster 28	Enrichment Score: 0.16654046314971885
Category	Term	Count	%	PValue	Genes	List Total	Pop Hits	Pop Total	Fold Enrichment	Bonferroni	Benjamini	FDR
GOTERM_MF_FAT	GO:0008092~cytoskeletal protein binding	4	4.08163	0.51455	GABARAPL2, ABI1, MAPRE1, ADD1	71	504	12983	1.45126	1	0.995267	99.9884
SP_PIR_KEYWORDS	cytoskeleton	4	4.08163	0.626468	DOCK2, ABI1, MAPRE1, ADD1	98	636	19235	1.23444	1	0.950993	99.9992
GOTERM_CC_FAT	GO:0005856~cytoskeleton	5	5.10204	0.981867	HDAC3, DOCK2, ABI1, MAPRE1, ADD1	83	1381	12782	0.557567	1	1	100
Annotation Cluster 29	Enrichment Score: 1.1715032882137158E-4
Category	Term	Count	%	PValue	Genes	List Total	Pop Hits	Pop Total	Fold Enrichment	Bonferroni	Benjamini	FDR
SP_PIR_KEYWORDS	membrane	20	20.4082	0.998441	KHDRBS1, SEC31A, PTPRA, KARS, SUMO1, DOCK2, TMEM50A, ATXN2L, TMED2, SRPR, COPB1, GORASP2, STX16, VPS4A, SEC22B, CMTM3, EWSR1, ADD1, SERP1, AUP1	98	6256	19235	0.627479	1	1	100
UP_SEQ_FEATURE	topological domain:Cytoplasmic	6	6.12245	0.999943	TMED2, STX16, PTPRA, SEC22B, AUP1, SERP1	98	3374	19113	0.346824	1	1	100
UP_SEQ_FEATURE	transmembrane region	8	8.16327	0.999999	TMEM50A, TMED2, STX16, PTPRA, SEC22B, CMTM3, AUP1, SERP1	98	4911	19113	0.317704	1	1	100
SP_PIR_KEYWORDS	transmembrane	8	8.16327	0.999999	TMEM50A, TMED2, STX16, PTPRA, SEC22B, CMTM3, AUP1, SERP1	98	4973	19235	0.315746	1	1	100
GOTERM_CC_FAT	GO:0031224~intrinsic to membrane	12	12.2449	1	SUMO1, TMEM50A, TMED2, SRPR, GORASP2, STX16, PTPRA, SEC22B, CMTM3, CAPRIN1, AUP1, SERP1	83	5485	12782	0.336919	1	1	100
GOTERM_CC_FAT	GO:0016021~integral to membrane	11	11.2245	1	SUMO1, TMEM50A, TMED2, SRPR, STX16, PTPRA, SEC22B, CMTM3, CAPRIN1, AUP1, SERP1	83	5297	12782	0.319804	1	1	100
