# Supplementary material for: RNA-Seq Reveals Spliceosome and Proteasome Genes as Most Consistent Transcripts in Human Cancer Cells
Source: PLoS One. 2013 Sep 17;8(9):e72884. doi: 10.1371/journal.pone.0072884 (PMC3775772; doi:10.1371/journal.pone.0072884)
Supplement: Table S6 — Primers and probes used for Q-PCR assays. (XLSX) [file pone.0072884.s006.xlsx]

## Sheet: Sheet1
	Table S6.	QPCR assays
	Gene	Left primer	Right primer	UPL Probe	Assay Note
	HNRNPL	tggaggtgaccgaggaga	cgctcacttttgcctgaga	33	common to transcripts 1,2
	HNRNPK	acgcattctgcttcagagc	gggactgaaacactggcatt	43	common to transcripts 1,2,3
	EIF4H	ctacgacgatcgggcctac	ttctggctacgggaaccat	70	common to transcripts 1,2
	PCBP2	ggctcaatatctaatcaatgtcagg	agcagaaagggattatggatga	32	common to transcripts 1-7
	GNB1	tctgggatgcactcaaagc	ccatgccatcgtcagtca	27
	SLC25A3	gccagagcagctggttgta	gggtgagaaacaattgcaca	78	common to transcripts 1,2,3
	ZNF207	ccattaatgccaggtgttcc	ccacccattggcatcatt	72	common to transcripts 2,3, but not 1
	UBE2I	acctcatgaactgggagtgc	tcatctttgaaaagcatccgta	12	common to transcripts 1,2,3,4
	VPS4A	gagcctgtggtttgcatgt	aggaggtcgtctgcattcac	49
	PSMF1	caccacccacacaccagtc	aagtcttctcccccgacaac	75	common to transcripts 1,2
	PSMA1	tgacaatgatgtcactgtttgg	agaccaactgtggctgaacc	37	common to transcripts 1,2,3
	SF3B2	catccatggggacctgtact	ggcttcttctccttcagtcg	12
	SRSF9	aggaatgggcctcctacaag	cgcatgtgatccttcaggt	27
	PSMD6	catataggtcattaacccttggcta	ccggcagcaataaacctg	29
	GAPDH	agccacatcgctcagacac	gcccaatacgaccaaatcc	60
	HPRT1	tgatagatccattcctatgactgtaga	caagacattctttccagttaaagttg	22
	ACTB	attggcaatgagcggttc	tgaaggtagtttcgtggatgc	11
	TBP	gaacatcatggatcagaacaaca	atagggattccgggagtcat	87
	ABL1	agaaggactaccgcatggag	gagggattccactgccaac	44	common to transcripts 1,2
	CD33	aatgacacccaccctaccac	tcagtggggccatgtaactt	75	common to transcripts 1,2
	FLT3	ctttaagcacagctccctgaa	tgaccatggaaacaactcctc	5
